# Supplementary material for: Poly[tetra­deca­aqua­tetra­kis­(μ3-imidazole-4,5-dicarboxyl­ato)hexa-μ3-sulfato-cobalt(II)hexa­samarium(III)]
Source: Acta Crystallogr Sect E Struct Rep Online. 2011 Jul 30;67(Pt 8):m1166–7. doi: 10.1107/S1600536811030169 (PMC3212263; doi:10.1107/S1600536811030169)
Supplement: Supplementary file 1 [file e-67-m1166-sup1.cif]

##############################################################################
#                                                                            #
# This CIF contains the data in a paper accepted for publication in          #
# Acta Crystallographica Section E. It conforms to the requirements of       #
# Notes for Authors for Acta Crystallographica Section E, and has been       #
# peer reviewed under the auspices of the IUCr Commission on Journals.       #
#                                                                            #
# Full details of the Crystallographic Information File format               #
# are given in the paper "The Crystallographic Information File (CIF):       #
# a New Standard Archive File for Crystallography" by S. R. Hall, F. H.      #
# Allen and I. D. Brown [Acta Cryst. (1991), A47, 655-685].                  #
#                                                                            #
# The current version of the core CIF dictionary is obtainable from          #
# ftp://ftp.iucr.org/pub/cif_core.dic.                                       #
#                                                                            #
# Software is freely available for graphical display of the structure(s)     #
# in this CIF. For information consult the CIF software page                 #
# http://www.iucr.org/resources/cif/software.                                #
#                                                                            #
# This file may be used for bona fide research purposes within the           #
# scientific community so long as proper attribution is given to the journal # 
# article from which it was obtained.                                        #
#                                                                            #
##############################################################################
data_I
_audit_creation_method     SHELXL-97
_chemical_name_systematic
;
Poly[tetradecaaquatetrakis(\m~3~-imidazole-4,5-dicarboxylato)hexa-\m~3~-
sulfato-cobalt(II)hexasamarium(III)]
;
_chemical_name_common     ?
_chemical_formula_moiety     'C20 H36 Co N8 O54 S6 Sm6'
_chemical_formula_sum     'C20 H36 Co N8 O54 S6 Sm6'
_chemical_formula_iupac     '[Co Sm6 (C5 H2 N2 O4)4 (S O4)6 (H2 O)14]'
_chemical_formula_weight     2406.08
_chemical_melting_point     ?
_symmetry_cell_setting     triclinic
_symmetry_space_group_name_H-M     'P -1'
_symmetry_space_group_name_Hall     '-P 1'
loop_
    _symmetry_equiv_pos_as_xyz
    'x, y, z'
    '-x, -y, -z'
_cell_length_a     6.6395(10)
_cell_length_b     9.5090(14)
_cell_length_c     21.619(3)
_cell_angle_alpha     97.068(2)
_cell_angle_beta     94.391(2)
_cell_angle_gamma     98.006(2)
_cell_volume     1335.2(3)
_cell_formula_units_Z     1
_cell_measurement_reflns_used     2636
_cell_measurement_theta_min     2.18
_cell_measurement_theta_max     27.90
_cell_measurement_temperature     296(2)
_exptl_crystal_description     block
_exptl_crystal_colour     red
_exptl_crystal_size_max     0.20
_exptl_crystal_size_mid     0.18
_exptl_crystal_size_min     0.15
_exptl_crystal_density_diffrn     2.992
_exptl_crystal_density_meas     ?
_exptl_crystal_density_method     'not measured'
_exptl_crystal_F_000     1139
_exptl_absorpt_coefficient_mu     7.172
_exptl_absorpt_correction_type     multi-scan
_exptl_absorpt_process_details     '(<i>SADABS</i>; Sheldrick, 1996)'
_exptl_absorpt_correction_T_min     0.260
_exptl_absorpt_correction_T_max     0.341
_exptl_special_details     ?
_diffrn_ambient_temperature     296(2)
_diffrn_radiation_type     MoK\a
_diffrn_radiation_wavelength     0.71073
_diffrn_radiation_source     'fine-focus sealed tube'
_diffrn_radiation_monochromator     graphite
_diffrn_measurement_device_type     'Bruker APEXII area-detector'
_diffrn_measurement_method     '\f and \w scan'
_diffrn_detector_area_resol_mean     ?
_diffrn_reflns_number     6967
_diffrn_reflns_av_R_equivalents     0.0239
_diffrn_reflns_av_sigmaI/netI     0.0474
_diffrn_reflns_theta_min     1.91
_diffrn_reflns_theta_max     25.20
_diffrn_reflns_theta_full     25.20
_diffrn_measured_fraction_theta_max     0.984
_diffrn_measured_fraction_theta_full     0.984
_diffrn_reflns_limit_h_min     -7
_diffrn_reflns_limit_h_max     5
_diffrn_reflns_limit_k_min     -11
_diffrn_reflns_limit_k_max     11
_diffrn_reflns_limit_l_min     -25
_diffrn_reflns_limit_l_max     25
_diffrn_standards_number     ?
_diffrn_standards_interval_count     ?
_diffrn_standards_interval_time     ?
_diffrn_standards_decay_%     ?
_refine_special_details
;
Refinement of <i>F</i>^2^ against ALL reflections. The weighted <i>R</i>-factor
<i>wR</i> and goodness of fit <i>S</i> are based on <i>F</i>^2^, conventional
<i>R</i>-factors <i>R</i> are based on <i>F</i>, with <i>F</i> set to zero for
negative <i>F</i>^2^. The threshold expression of <i>F</i>^2^ >
\s(<i>F</i>^2^) is used only for calculating <i>R</i>-factors(gt) <i>etc</i>.
and is not relevant to the choice of reflections for refinement.
<i>R</i>-factors based on <i>F</i>^2^ are statistically about twice as large
as those based on <i>F</i>, and <i>R</i>- factors based on ALL data will be
even larger.
;
_reflns_number_total     4716
_reflns_number_gt     3971
_reflns_threshold_expression     I>2sigma(I)
_refine_ls_structure_factor_coef     Fsqd
_refine_ls_matrix_type     full
_refine_ls_R_factor_all     0.0403
_refine_ls_R_factor_gt     0.0311
_refine_ls_wR_factor_gt     0.0652
_refine_ls_wR_factor_ref     0.0697
_refine_ls_goodness_of_fit_ref     1.015
_refine_ls_restrained_S_all     1.012
_refine_ls_number_reflns     4716
_refine_ls_number_parameters     478
_refine_ls_number_restraints     23
_refine_ls_hydrogen_treatment     mixed
_refine_ls_weighting_scheme     calc
_refine_ls_weighting_details
         'calc w=1/[\s^2^(Fo^2^)+(0.0293P)^2^+2.3668P] where P=(Fo^2^+2Fc^2^)/3'
_atom_sites_solution_hydrogens     geom
_atom_sites_solution_primary     direct
_atom_sites_solution_secondary     difmap
_refine_ls_shift/su_max     0.002
_refine_ls_shift/su_mean     0.000
_refine_diff_density_max     1.001
_refine_diff_density_min     -1.034
_refine_ls_extinction_method     none
_refine_ls_extinction_coef     ?
loop_
    _atom_type_symbol
    _atom_type_description
    _atom_type_scat_dispersion_real
    _atom_type_scat_dispersion_imag
    _atom_type_scat_source
    'C' 'C' 0.0033 0.0016
                         'International Tables Vol C Tables 4.2.6.8 and 6.1.1.4'
    'H' 'H' 0.0000 0.0000
                         'International Tables Vol C Tables 4.2.6.8 and 6.1.1.4'
    'N' 'N' 0.0061 0.0033
                         'International Tables Vol C Tables 4.2.6.8 and 6.1.1.4'
    'O' 'O' 0.0106 0.0060
                         'International Tables Vol C Tables 4.2.6.8 and 6.1.1.4'
    'S' 'S' 0.1246 0.1234
                         'International Tables Vol C Tables 4.2.6.8 and 6.1.1.4'
    'Co' 'Co' 0.3494 0.9721
                         'International Tables Vol C Tables 4.2.6.8 and 6.1.1.4'
    'Sm' 'Sm' -0.1638 3.4418
                         'International Tables Vol C Tables 4.2.6.8 and 6.1.1.4'
_computing_data_collection     'APEX2 (Bruker, 2004)'
_computing_cell_refinement     'SAINT (Bruker, 2004)'
_computing_data_reduction     'SAINT (Bruker, 2004)'
_computing_structure_solution     'SHELXS97 (Sheldrick, 2008)'
_computing_structure_refinement     'SHELXL97 (Sheldrick, 2008)'
_computing_molecular_graphics     'XP in SHELXTL (Sheldrick, 2008)'
_computing_publication_material     'SHELXL97 (Sheldrick, 2008)'
loop_
    _atom_site_type_symbol
    _atom_site_label
    _atom_site_fract_x
    _atom_site_fract_y
    _atom_site_fract_z
    _atom_site_U_iso_or_equiv
    _atom_site_adp_type
    _atom_site_calc_flag
    _atom_site_refinement_flags
    _atom_site_occupancy
    _atom_site_symmetry_multiplicity
    _atom_site_disorder_assembly
    _atom_site_disorder_group
    Sm Sm3 0.33206(6) 0.01643(4) 0.860687(16) 0.01396(10) Uani d . 1 1 . .
    Sm Sm2 0.06536(5) -0.11526(4) 0.677756(16) 0.01039(9) Uani d . 1 1 . .
    Sm Sm1 0.34787(5) 0.29252(4) 0.577813(16) 0.01209(10) Uani d . 1 1 . .
    Co Co1 0.0000 -0.5000 1.0000 0.0144(3) Uani d S 1 2 . .
    S S1 0.3305(3) 0.35636(18) 0.43568(8) 0.0117(3) Uani d . 1 1 . .
    S S2 -0.1527(3) 0.18219(18) 0.62306(8) 0.0144(4) Uani d . 1 1 . .
    S S3 0.7700(3) -0.05896(19) 0.81404(8) 0.0163(4) Uani d . 1 1 . .
    N N1 0.4459(9) 0.4015(6) 0.6919(3) 0.0158(13) Uani d . 1 1 . .
    N N2 0.5267(9) 0.5408(6) 0.7811(3) 0.0145(13) Uani d D 1 1 . .
    N N3 -0.0134(9) -0.5242(6) 0.8997(3) 0.0139(13) Uani d . 1 1 . .
    N N4 -0.0377(9) -0.5503(6) 0.7965(2) 0.0129(12) Uani d D 1 1 . .
    C C1 0.3005(10) 0.1744(7) 0.7196(3) 0.0110(14) Uani d . 1 1 . .
    C C2 0.4007(10) 0.3228(7) 0.7395(3) 0.0123(14) Uani d . 1 1 . .
    C C3 0.4487(10) 0.4087(7) 0.7958(3) 0.0113(14) Uani d . 1 1 . .
    C C4 0.4360(10) 0.3875(7) 0.8624(3) 0.0147(15) Uani d . 1 1 . .
    C C5 0.5213(11) 0.5311(8) 0.7190(3) 0.0176(16) Uani d . 1 1 . .
    H H5 0.5655 0.6069 0.6975 0.021 Uiso calc R 1 1 . .
    C C6 0.1796(11) -0.2840(7) 0.9305(3) 0.0154(15) Uani d . 1 1 . .
    C C7 0.0741(10) -0.3984(7) 0.8801(3) 0.0131(15) Uani d . 1 1 . .
    C C8 0.0601(10) -0.4121(7) 0.8155(3) 0.0114(14) Uani d . 1 1 . .
    C C9 0.1121(11) -0.3170(7) 0.7687(3) 0.0148(15) Uani d . 1 1 . .
    C C10 -0.0769(10) -0.6128(7) 0.8472(3) 0.0144(15) Uani d . 1 1 . .
    H H11 -0.1408 -0.7067 0.8459 0.017 Uiso calc R 1 1 . .
    O O1 0.1806(7) 0.3703(5) 0.4827(2) 0.0177(11) Uani d . 1 1 . .
    O O2 0.4117(8) 0.4971(5) 0.4209(2) 0.0221(12) Uani d . 1 1 . .
    O O3 0.2273(7) 0.2689(5) 0.3784(2) 0.0198(11) Uani d . 1 1 . .
    O O4 0.4904(7) 0.2855(5) 0.4640(2) 0.0232(12) Uani d . 1 1 . .
    O O5 -0.0086(8) 0.2036(6) 0.5754(2) 0.0259(12) Uani d . 1 1 . .
    O O6 -0.1534(8) 0.0358(5) 0.6398(3) 0.0319(14) Uani d . 1 1 . .
    O O7 -0.0966(9) 0.2882(6) 0.6773(3) 0.0410(16) Uani d . 1 1 . .
    O O8 -0.3591(7) 0.1881(5) 0.5942(2) 0.0242(12) Uani d . 1 1 . .
    O O9 0.2794(7) 0.1296(5) 0.6617(2) 0.0152(10) Uani d . 1 1 . .
    O O10 0.2340(7) 0.0918(5) 0.7580(2) 0.0137(10) Uani d . 1 1 . .
    O O11 0.3918(8) 0.2647(5) 0.8764(2) 0.0231(12) Uani d . 1 1 . .
    O O12 0.4709(8) 0.4987(5) 0.9016(2) 0.0226(12) Uani d . 1 1 . .
    O O13 0.2724(8) -0.1722(5) 0.9173(2) 0.0205(12) Uani d . 1 1 . .
    O O14 0.1701(8) -0.3116(5) 0.9862(2) 0.0184(11) Uani d . 1 1 . .
    O O15 0.2062(7) -0.1901(5) 0.7844(2) 0.0148(11) Uani d . 1 1 . .
    O O16 0.0501(8) -0.3614(5) 0.7124(2) 0.0198(11) Uani d . 1 1 . .
    O O17 0.6400(8) 0.0535(6) 0.8074(3) 0.0347(14) Uani d . 1 1 . .
    O O18 0.6559(11) -0.1679(6) 0.8443(3) 0.052(2) Uani d . 1 1 . .
    O O19 0.8096(7) -0.1215(5) 0.7507(2) 0.0212(12) Uani d . 1 1 . .
    O O20 0.9627(7) 0.0049(5) 0.8501(2) 0.0243(12) Uani d . 1 1 . .
    H H1 0.563(12) 0.623(5) 0.804(3) 0.036 Uiso d D 1 1 . .
    H H2 -0.042(12) -0.598(7) 0.7595(18) 0.036 Uiso d D 1 1 . .
    O O1W 0.1566(8) 0.5002(6) 0.6016(2) 0.0261(13) Uani d D 1 1 . .
    H H1W 0.096(10) 0.495(9) 0.6332(19) 0.039 Uiso d D 1 1 . .
    H H2W 0.065(8) 0.500(9) 0.574(2) 0.039 Uiso d D 1 1 . .
    O O2W 0.2776(10) 0.0581(6) 0.5120(3) 0.0341(14) Uani d D 1 1 . .
    H H3W 0.218(13) -0.017(5) 0.522(3) 0.051 Uiso d D 1 1 . .
    H H4W 0.292(14) 0.032(8) 0.4750(16) 0.051 Uiso d D 1 1 . .
    O O3W 0.1551(8) -0.1832(5) 0.5707(2) 0.0227(12) Uani d D 1 1 . .
    H H5W 0.266(5) -0.213(7) 0.567(4) 0.034 Uiso d D 1 1 . .
    H H6W 0.073(7) -0.249(6) 0.550(3) 0.034 Uiso d D 1 1 . .
    O O4W 0.4309(8) -0.1323(6) 0.6751(2) 0.0259(12) Uani d D 1 1 . .
    H H7W 0.496(10) -0.127(9) 0.7089(18) 0.039 Uiso d D 1 1 . .
    H H8W 0.504(10) -0.087(8) 0.654(3) 0.039 Uiso d D 1 1 . .
    O O5W 0.1776(9) 0.0980(6) 0.9654(3) 0.0349(14) Uani d D 1 1 . .
    H H9W 0.060(6) 0.083(9) 0.949(4) 0.052 Uiso d D 1 1 . .
    H H10W 0.184(12) 0.170(6) 0.991(3) 0.052 Uiso d D 1 1 . .
    O O6W 0.6080(9) 0.0697(5) 0.9447(2) 0.0259(13) Uani d D 1 1 . .
    H H11W 0.651(12) 0.152(3) 0.959(3) 0.039 Uiso d D 1 1 . .
    H H12W 0.639(12) 0.021(6) 0.971(3) 0.039 Uiso d D 1 1 . .
    O O7W -0.2592(8) -0.3945(6) 0.9992(2) 0.0225(12) Uani d D 1 1 . .
    H H13W -0.311(10) -0.413(8) 1.0306(17) 0.034 Uiso d D 1 1 . .
    H H14W -0.348(8) -0.425(8) 0.971(2) 0.034 Uiso d D 1 1 . .
loop_
    _atom_site_aniso_label
    _atom_site_aniso_U_11
    _atom_site_aniso_U_22
    _atom_site_aniso_U_33
    _atom_site_aniso_U_12
    _atom_site_aniso_U_13
    _atom_site_aniso_U_23
    Sm3 0.0175(2) 0.01187(19) 0.01055(18) -0.00508(15) -0.00139(15) 0.00379(14)
    Sm2 0.01014(19) 0.01094(18) 0.00963(18) -0.00008(14) 0.00035(14) 0.00181(13)
    Sm1 0.0119(2) 0.01235(19) 0.01166(18) 0.00027(14) 0.00082(14) 0.00227(14)
    Co1 0.0199(8) 0.0113(7) 0.0108(7) -0.0047(6) 0.0021(6) 0.0040(5)
    S1 0.0102(9) 0.0135(8) 0.0101(8) -0.0031(7) 0.0000(7) 0.0024(6)
    S2 0.0132(9) 0.0142(9) 0.0161(9) 0.0018(7) 0.0027(7) 0.0034(7)
    S3 0.0127(9) 0.0206(9) 0.0133(9) -0.0015(7) 0.0020(7) -0.0023(7)
    N1 0.022(3) 0.015(3) 0.011(3) -0.001(3) 0.005(3) 0.003(2)
    N2 0.018(3) 0.011(3) 0.013(3) -0.001(3) 0.003(3) 0.000(2)
    N3 0.015(3) 0.011(3) 0.014(3) -0.007(2) -0.001(3) 0.004(2)
    N4 0.021(3) 0.011(3) 0.007(3) 0.001(2) 0.004(3) -0.002(2)
    C1 0.011(4) 0.011(3) 0.013(3) 0.002(3) 0.004(3) 0.002(3)
    C2 0.008(3) 0.016(4) 0.013(3) 0.003(3) 0.002(3) 0.001(3)
    C3 0.016(4) 0.008(3) 0.010(3) -0.003(3) 0.006(3) -0.001(3)
    C4 0.011(4) 0.015(4) 0.017(4) 0.006(3) -0.002(3) -0.004(3)
    C5 0.020(4) 0.020(4) 0.013(4) 0.001(3) 0.003(3) 0.006(3)
    C6 0.015(4) 0.018(4) 0.011(3) 0.001(3) 0.001(3) -0.001(3)
    C7 0.015(4) 0.009(3) 0.016(4) 0.000(3) 0.003(3) 0.009(3)
    C8 0.011(4) 0.016(4) 0.007(3) 0.005(3) -0.002(3) 0.003(3)
    C9 0.016(4) 0.015(4) 0.016(4) 0.005(3) 0.005(3) 0.003(3)
    C10 0.009(4) 0.013(3) 0.021(4) -0.004(3) 0.004(3) 0.002(3)
    O1 0.015(3) 0.022(3) 0.013(2) -0.004(2) 0.003(2) 0.002(2)
    O2 0.030(3) 0.016(3) 0.020(3) -0.006(2) 0.007(2) 0.007(2)
    O3 0.019(3) 0.024(3) 0.013(2) -0.007(2) 0.004(2) -0.004(2)
    O4 0.016(3) 0.028(3) 0.028(3) 0.008(2) 0.000(2) 0.009(2)
    O5 0.015(3) 0.040(3) 0.023(3) -0.001(2) 0.004(2) 0.010(2)
    O6 0.015(3) 0.018(3) 0.066(4) 0.000(2) 0.002(3) 0.025(3)
    O7 0.044(4) 0.045(4) 0.026(3) 0.003(3) 0.001(3) -0.021(3)
    O8 0.015(3) 0.033(3) 0.028(3) 0.011(2) -0.001(2) 0.010(2)
    O9 0.021(3) 0.012(2) 0.011(2) 0.000(2) 0.001(2) 0.0008(19)
    O10 0.016(3) 0.013(2) 0.013(2) -0.002(2) 0.005(2) 0.0036(19)
    O11 0.041(3) 0.012(3) 0.016(3) -0.001(2) 0.005(2) 0.006(2)
    O12 0.031(3) 0.017(3) 0.017(3) -0.001(2) 0.000(2) -0.003(2)
    O13 0.030(3) 0.016(3) 0.010(2) -0.011(2) -0.004(2) 0.001(2)
    O14 0.028(3) 0.013(2) 0.010(2) -0.012(2) -0.001(2) 0.0035(19)
    O15 0.021(3) 0.010(2) 0.012(2) -0.003(2) 0.002(2) 0.0015(19)
    O16 0.032(3) 0.015(3) 0.010(3) 0.004(2) -0.004(2) -0.001(2)
    O17 0.022(3) 0.059(4) 0.026(3) 0.022(3) 0.003(3) -0.001(3)
    O18 0.079(5) 0.042(4) 0.022(3) -0.031(4) 0.019(3) -0.008(3)
    O19 0.013(3) 0.033(3) 0.016(3) 0.001(2) 0.003(2) -0.005(2)
    O20 0.014(3) 0.029(3) 0.025(3) -0.002(2) 0.000(2) -0.010(2)
    O1W 0.032(3) 0.034(3) 0.014(3) 0.011(3) 0.006(2) 0.003(3)
    O2W 0.048(4) 0.022(3) 0.027(3) -0.006(3) 0.005(3) -0.002(2)
    O3W 0.015(3) 0.025(3) 0.024(3) -0.004(2) 0.004(2) -0.006(2)
    O4W 0.019(3) 0.041(4) 0.020(3) 0.009(3) 0.002(2) 0.006(3)
    O5W 0.043(4) 0.028(3) 0.031(4) 0.002(3) 0.005(3) -0.005(3)
    O6W 0.041(4) 0.016(3) 0.016(3) -0.002(3) -0.012(3) 0.003(2)
    O7W 0.024(3) 0.030(3) 0.013(3) 0.003(2) 0.003(2) 0.001(2)
_geom_special_details
;
All e.s.d.'s (except the e.s.d. in the dihedral angle between two l.s. planes)
are estimated using the full covariance matrix. The cell e.s.d.'s are taken
into account individually in the estimation of e.s.d.'s in distances, angles
and torsion angles; correlations between e.s.d.'s in cell parameters are only
used when they are defined by crystal symmetry. An approximate (isotropic)
treatment of cell e.s.d.'s is used for estimating e.s.d.'s involving l.s.
planes.
;
loop_
    _geom_bond_atom_site_label_1
    _geom_bond_atom_site_label_2
    _geom_bond_site_symmetry_2
    _geom_bond_distance
    _geom_bond_publ_flag
    Sm3 O13 . 2.300(5) ?
    Sm3 O11 . 2.317(5) ?
    Sm3 O15 . 2.411(4) ?
    Sm3 O17 . 2.427(5) ?
    Sm3 O20 1_455 2.431(5) ?
    Sm3 O6W . 2.432(5) ?
    Sm3 O10 . 2.484(4) ?
    Sm3 O5W . 2.631(6) ?
    Sm3 S3 . 3.2922(19) ?
    Sm2 O6 . 2.353(5) ?
    Sm2 O19 1_455 2.404(5) ?
    Sm2 O3 2_556 2.408(5) ?
    Sm2 O4W . 2.459(5) ?
    Sm2 O3W . 2.465(5) ?
    Sm2 O10 . 2.527(4) ?
    Sm2 O16 . 2.535(5) ?
    Sm2 O9 . 2.630(4) ?
    Sm2 O15 . 2.636(4) ?
    Sm2 C9 . 2.939(7) ?
    Sm2 C1 . 2.969(6) ?
    Sm1 O8 1_655 2.327(5) ?
    Sm1 O2 2_666 2.375(5) ?
    Sm1 O5 . 2.394(5) ?
    Sm1 O2W . 2.457(5) ?
    Sm1 O1 . 2.502(5) ?
    Sm1 O1W . 2.515(5) ?
    Sm1 N1 . 2.552(6) ?
    Sm1 O9 . 2.553(4) ?
    Sm1 O4 . 2.699(5) ?
    Sm1 S1 . 3.2011(17) ?
    Co1 O14 . 2.048(4) ?
    Co1 O14 2_547 2.048(4) ?
    Co1 O7W . 2.109(5) ?
    Co1 O7W 2_547 2.109(5) ?
    Co1 N3 2_547 2.146(5) ?
    Co1 N3 . 2.146(5) ?
    S1 O2 . 1.454(5) ?
    S1 O3 . 1.467(5) ?
    S1 O4 . 1.469(5) ?
    S1 O1 . 1.483(5) ?
    S2 O7 . 1.438(5) ?
    S2 O5 . 1.472(5) ?
    S2 O8 . 1.473(5) ?
    S2 O6 . 1.480(5) ?
    S3 O18 . 1.449(6) ?
    S3 O20 . 1.459(5) ?
    S3 O17 . 1.478(6) ?
    S3 O19 . 1.481(5) ?
    N1 C5 . 1.311(9) ?
    N1 C2 . 1.374(8) ?
    N2 C5 . 1.331(8) ?
    N2 C3 . 1.375(8) ?
    N2 H1 . 0.87(2) ?
    N3 C10 . 1.330(8) ?
    N3 C7 . 1.384(8) ?
    N4 C10 . 1.335(8) ?
    N4 C8 . 1.380(8) ?
    N4 H2 . 0.86(2) ?
    C1 O9 . 1.262(8) ?
    C1 O10 . 1.272(7) ?
    C1 C2 . 1.471(9) ?
    C2 C3 . 1.368(9) ?
    C3 C4 . 1.486(9) ?
    C4 O11 . 1.243(8) ?
    C4 O12 . 1.252(8) ?
    C5 H5 . 0.9300 ?
    C6 O13 . 1.229(8) ?
    C6 O14 . 1.268(8) ?
    C6 C7 . 1.496(9) ?
    C7 C8 . 1.382(9) ?
    C8 C9 . 1.467(9) ?
    C9 O16 . 1.255(8) ?
    C9 O15 . 1.272(8) ?
    C10 H11 . 0.9300 ?
    O2 Sm1 2_666 2.375(5) ?
    O3 Sm2 2_556 2.408(5) ?
    O8 Sm1 1_455 2.327(5) ?
    O19 Sm2 1_655 2.404(5) ?
    O20 Sm3 1_655 2.431(5) ?
    O1W H1W . 0.82(2) ?
    O1W H2W . 0.82(2) ?
    O2W H3W . 0.83(2) ?
    O2W H4W . 0.82(2) ?
    O3W H5W . 0.83(2) ?
    O3W H6W . 0.83(2) ?
    O4W H7W . 0.81(2) ?
    O4W H8W . 0.81(2) ?
    O5W H9W . 0.82(2) ?
    O5W H10W . 0.81(2) ?
    O6W H11W . 0.81(2) ?
    O6W H12W . 0.80(2) ?
    O7W H13W . 0.81(2) ?
    O7W H14W . 0.81(2) ?
loop_
    _geom_angle_atom_site_label_1
    _geom_angle_atom_site_label_2
    _geom_angle_atom_site_label_3
    _geom_angle_site_symmetry_1
    _geom_angle_site_symmetry_3
    _geom_angle
    _geom_angle_publ_flag
    O13 Sm3 O11 . . 139.58(16) ?
    O13 Sm3 O15 . . 74.54(15) ?
    O11 Sm3 O15 . . 143.87(16) ?
    O13 Sm3 O17 . . 120.75(19) ?
    O11 Sm3 O17 . . 81.19(19) ?
    O15 Sm3 O17 . . 89.23(17) ?
    O13 Sm3 O20 . 1_455 85.31(19) ?
    O11 Sm3 O20 . 1_455 93.60(18) ?
    O15 Sm3 O20 . 1_455 74.62(16) ?
    O17 Sm3 O20 . 1_455 144.84(18) ?
    O13 Sm3 O6W . . 76.76(17) ?
    O11 Sm3 O6W . . 77.13(18) ?
    O15 Sm3 O6W . . 133.98(17) ?
    O17 Sm3 O6W . . 75.58(19) ?
    O20 Sm3 O6W 1_455 . 137.37(18) ?
    O13 Sm3 O10 . . 141.54(15) ?
    O11 Sm3 O10 . . 74.32(16) ?
    O15 Sm3 O10 . . 69.57(15) ?
    O17 Sm3 O10 . . 72.68(17) ?
    O20 Sm3 O10 1_455 . 72.44(16) ?
    O6W Sm3 O10 . . 139.86(17) ?
    O13 Sm3 O5W . . 69.51(18) ?
    O11 Sm3 O5W . . 73.27(18) ?
    O15 Sm3 O5W . . 127.62(17) ?
    O17 Sm3 O5W . . 142.04(19) ?
    O20 Sm3 O5W 1_455 . 65.80(18) ?
    O6W Sm3 O5W . . 71.7(2) ?
    O10 Sm3 O5W . . 124.27(17) ?
    O13 Sm3 S3 . . 96.29(14) ?
    O11 Sm3 S3 . . 101.50(14) ?
    O15 Sm3 S3 . . 80.81(12) ?
    O17 Sm3 S3 . . 24.47(14) ?
    O20 Sm3 S3 1_455 . 154.02(12) ?
    O6W Sm3 S3 . . 67.43(14) ?
    O10 Sm3 S3 . . 91.30(11) ?
    O5W Sm3 S3 . . 138.88(14) ?
    O6 Sm2 O19 . 1_455 77.78(18) ?
    O6 Sm2 O3 . 2_556 73.35(18) ?
    O19 Sm2 O3 1_455 2_556 75.41(16) ?
    O6 Sm2 O4W . . 134.97(18) ?
    O19 Sm2 O4W 1_455 . 139.39(17) ?
    O3 Sm2 O4W 2_556 . 129.63(17) ?
    O6 Sm2 O3W . . 90.2(2) ?
    O19 Sm2 O3W 1_455 . 148.19(16) ?
    O3 Sm2 O3W 2_556 . 72.93(16) ?
    O4W Sm2 O3W . . 67.74(17) ?
    O6 Sm2 O10 . . 88.95(18) ?
    O19 Sm2 O10 1_455 . 81.35(15) ?
    O3 Sm2 O10 2_556 . 153.19(15) ?
    O4W Sm2 O10 . . 77.07(17) ?
    O3W Sm2 O10 . . 128.31(15) ?
    O6 Sm2 O16 . . 140.10(17) ?
    O19 Sm2 O16 1_455 . 75.70(17) ?
    O3 Sm2 O16 2_556 . 71.47(17) ?
    O4W Sm2 O16 . . 83.19(18) ?
    O3W Sm2 O16 . . 96.93(16) ?
    O10 Sm2 O16 . . 115.56(14) ?
    O6 Sm2 O9 . . 70.15(16) ?
    O19 Sm2 O9 1_455 . 120.47(16) ?
    O3 Sm2 O9 2_556 . 134.74(16) ?
    O4W Sm2 O9 . . 68.06(17) ?
    O3W Sm2 O9 . . 81.28(15) ?
    O10 Sm2 O9 . . 50.23(14) ?
    O16 Sm2 O9 . . 149.71(16) ?
    O6 Sm2 O15 . . 140.23(18) ?
    O19 Sm2 O15 1_455 . 69.01(16) ?
    O3 Sm2 O15 2_556 . 116.59(15) ?
    O4W Sm2 O15 . . 70.80(16) ?
    O3W Sm2 O15 . . 129.46(16) ?
    O10 Sm2 O15 . . 65.45(14) ?
    O16 Sm2 O15 . . 50.12(14) ?
    O9 Sm2 O15 . . 108.56(14) ?
    O6 Sm2 C9 . . 143.70(19) ?
    O19 Sm2 C9 1_455 . 66.30(18) ?
    O3 Sm2 C9 2_556 . 92.08(18) ?
    O4W Sm2 C9 . . 79.88(19) ?
    O3W Sm2 C9 . . 117.63(18) ?
    O10 Sm2 C9 . . 90.65(17) ?
    O16 Sm2 C9 . . 25.15(17) ?
    O9 Sm2 C9 . . 133.08(17) ?
    O15 Sm2 C9 . . 25.64(16) ?
    O6 Sm2 C1 . . 77.54(18) ?
    O19 Sm2 C1 1_455 . 100.65(17) ?
    O3 Sm2 C1 2_556 . 150.81(18) ?
    O4W Sm2 C1 . . 71.87(18) ?
    O3W Sm2 C1 . . 105.37(17) ?
    O10 Sm2 C1 . . 25.15(15) ?
    O16 Sm2 C1 . . 136.44(17) ?
    O9 Sm2 C1 . . 25.14(15) ?
    O15 Sm2 C1 . . 87.51(16) ?
    C9 Sm2 C1 . . 113.14(19) ?
    O8 Sm1 O2 1_655 2_666 82.97(18) ?
    O8 Sm1 O5 1_655 . 132.72(18) ?
    O2 Sm1 O5 2_666 . 143.93(18) ?
    O8 Sm1 O2W 1_655 . 74.9(2) ?
    O2 Sm1 O2W 2_666 . 134.42(18) ?
    O5 Sm1 O2W . . 71.7(2) ?
    O8 Sm1 O1 1_655 . 132.36(16) ?
    O2 Sm1 O1 2_666 . 84.65(16) ?
    O5 Sm1 O1 . . 74.15(16) ?
    O2W Sm1 O1 . . 81.88(18) ?
    O8 Sm1 O1W 1_655 . 149.16(18) ?
    O2 Sm1 O1W 2_666 . 73.88(18) ?
    O5 Sm1 O1W . . 70.95(18) ?
    O2W Sm1 O1W . . 135.9(2) ?
    O1 Sm1 O1W . . 66.14(16) ?
    O8 Sm1 N1 1_655 . 82.36(18) ?
    O2 Sm1 N1 2_666 . 72.20(17) ?
    O5 Sm1 N1 . . 103.37(18) ?
    O2W Sm1 N1 . . 140.42(19) ?
    O1 Sm1 N1 . . 135.86(17) ?
    O1W Sm1 N1 . . 71.45(18) ?
    O8 Sm1 O9 1_655 . 73.54(17) ?
    O2 Sm1 O9 2_666 . 130.86(16) ?
    O5 Sm1 O9 . . 68.57(16) ?
    O2W Sm1 O9 . . 80.04(17) ?
    O1 Sm1 O9 . . 142.05(15) ?
    O1W Sm1 O9 . . 106.70(16) ?
    N1 Sm1 O9 . . 62.47(16) ?
    O8 Sm1 O4 1_655 . 78.70(16) ?
    O2 Sm1 O4 2_666 . 72.14(16) ?
    O5 Sm1 O4 . . 114.36(16) ?
    O2W Sm1 O4 . . 64.80(17) ?
    O1 Sm1 O4 . . 53.73(15) ?
    O1W Sm1 O4 . . 112.03(16) ?
    N1 Sm1 O4 . . 141.24(17) ?
    O9 Sm1 O4 . . 139.76(15) ?
    O8 Sm1 S1 1_655 . 105.85(13) ?
    O2 Sm1 S1 2_666 . 74.94(12) ?
    O5 Sm1 S1 . . 95.75(12) ?
    O2W Sm1 S1 . . 73.64(14) ?
    O1 Sm1 S1 . . 26.73(11) ?
    O1W Sm1 S1 . . 87.74(12) ?
    N1 Sm1 S1 . . 144.82(13) ?
    O9 Sm1 S1 . . 152.67(11) ?
    O4 Sm1 S1 . . 27.17(11) ?
    O14 Co1 O14 . 2_547 180.0000(10)
                                   ?
    O14 Co1 O7W . . 88.2(2) ?
    O14 Co1 O7W 2_547 . 91.8(2) ?
    O14 Co1 O7W . 2_547 91.8(2) ?
    O14 Co1 O7W 2_547 2_547 88.2(2) ?
    O7W Co1 O7W . 2_547 180.000(3) ?
    O14 Co1 N3 . 2_547 101.16(19) ?
    O14 Co1 N3 2_547 2_547 78.84(19) ?
    O7W Co1 N3 . 2_547 88.7(2) ?
    O7W Co1 N3 2_547 2_547 91.3(2) ?
    O14 Co1 N3 . . 78.84(19) ?
    O14 Co1 N3 2_547 . 101.16(19) ?
    O7W Co1 N3 . . 91.3(2) ?
    O7W Co1 N3 2_547 . 88.7(2) ?
    N3 Co1 N3 2_547 . 180.000(2) ?
    O2 S1 O3 . . 109.0(3) ?
    O2 S1 O4 . . 111.9(3) ?
    O3 S1 O4 . . 111.1(3) ?
    O2 S1 O1 . . 110.0(3) ?
    O3 S1 O1 . . 108.9(3) ?
    O4 S1 O1 . . 105.9(3) ?
    O2 S1 Sm1 . . 120.5(2) ?
    O3 S1 Sm1 . . 130.2(2) ?
    O4 S1 Sm1 . . 57.0(2) ?
    O1 S1 Sm1 . . 49.36(19) ?
    O7 S2 O5 . . 110.8(3) ?
    O7 S2 O8 . . 111.8(3) ?
    O5 S2 O8 . . 107.8(3) ?
    O7 S2 O6 . . 111.0(4) ?
    O5 S2 O6 . . 108.4(3) ?
    O8 S2 O6 . . 106.9(3) ?
    O18 S3 O20 . . 112.5(4) ?
    O18 S3 O17 . . 107.1(4) ?
    O20 S3 O17 . . 109.2(3) ?
    O18 S3 O19 . . 109.7(3) ?
    O20 S3 O19 . . 109.8(3) ?
    O17 S3 O19 . . 108.5(3) ?
    O18 S3 Sm3 . . 64.5(3) ?
    O20 S3 Sm3 . . 120.6(2) ?
    O17 S3 Sm3 . . 42.9(2) ?
    O19 S3 Sm3 . . 127.5(2) ?
    C5 N1 C2 . . 105.9(6) ?
    C5 N1 Sm1 . . 133.2(4) ?
    C2 N1 Sm1 . . 120.6(4) ?
    C5 N2 C3 . . 107.9(6) ?
    C5 N2 H1 . . 120(6) ?
    C3 N2 H1 . . 131(6) ?
    C10 N3 C7 . . 104.9(6) ?
    C10 N3 Co1 . . 144.9(5) ?
    C7 N3 Co1 . . 110.2(4) ?
    C10 N4 C8 . . 108.7(5) ?
    C10 N4 H2 . . 123(6) ?
    C8 N4 H2 . . 126(5) ?
    O9 C1 O10 . . 119.7(6) ?
    O9 C1 C2 . . 117.5(6) ?
    O10 C1 C2 . . 122.9(6) ?
    O9 C1 Sm2 . . 62.2(3) ?
    O10 C1 Sm2 . . 57.6(3) ?
    C2 C1 Sm2 . . 175.1(5) ?
    C3 C2 N1 . . 109.4(6) ?
    C3 C2 C1 . . 135.0(6) ?
    N1 C2 C1 . . 115.4(6) ?
    C2 C3 N2 . . 105.2(6) ?
    C2 C3 C4 . . 135.0(6) ?
    N2 C3 C4 . . 119.8(6) ?
    O11 C4 O12 . . 124.0(7) ?
    O11 C4 C3 . . 119.9(6) ?
    O12 C4 C3 . . 116.1(6) ?
    N1 C5 N2 . . 111.6(6) ?
    N1 C5 H5 . . 124.2 ?
    N2 C5 H5 . . 124.2 ?
    O13 C6 O14 . . 123.2(6) ?
    O13 C6 C7 . . 120.7(6) ?
    O14 C6 C7 . . 116.0(6) ?
    C8 C7 N3 . . 110.4(6) ?
    C8 C7 C6 . . 133.2(6) ?
    N3 C7 C6 . . 116.1(6) ?
    N4 C8 C7 . . 104.3(5) ?
    N4 C8 C9 . . 119.9(6) ?
    C7 C8 C9 . . 135.7(6) ?
    O16 C9 O15 . . 120.3(6) ?
    O16 C9 C8 . . 117.9(6) ?
    O15 C9 C8 . . 121.6(6) ?
    O16 C9 Sm2 . . 59.1(3) ?
    O15 C9 Sm2 . . 63.8(3) ?
    C8 C9 Sm2 . . 159.8(5) ?
    N3 C10 N4 . . 111.7(6) ?
    N3 C10 H11 . . 124.2 ?
    N4 C10 H11 . . 124.2 ?
    S1 O1 Sm1 . . 103.9(2) ?
    S1 O2 Sm1 . 2_666 157.7(3) ?
    S1 O3 Sm2 . 2_556 151.1(3) ?
    S1 O4 Sm1 . . 95.8(2) ?
    S2 O5 Sm1 . . 135.0(3) ?
    S2 O6 Sm2 . . 141.8(3) ?
    S2 O8 Sm1 . 1_455 154.6(3) ?
    C1 O9 Sm1 . . 123.4(4) ?
    C1 O9 Sm2 . . 92.6(4) ?
    Sm1 O9 Sm2 . . 141.08(19) ?
    C1 O10 Sm3 . . 141.3(4) ?
    C1 O10 Sm2 . . 97.2(4) ?
    Sm3 O10 Sm2 . . 112.87(16) ?
    C4 O11 Sm3 . . 157.0(5) ?
    C6 O13 Sm3 . . 155.7(5) ?
    C6 O14 Co1 . . 118.2(4) ?
    C9 O15 Sm3 . . 152.2(4) ?
    C9 O15 Sm2 . . 90.6(4) ?
    Sm3 O15 Sm2 . . 111.56(17) ?
    C9 O16 Sm2 . . 95.7(4) ?
    S3 O17 Sm3 . . 112.7(3) ?
    S3 O19 Sm2 . 1_655 142.2(3) ?
    S3 O20 Sm3 . 1_655 146.5(3) ?
    Sm1 O1W H1W . . 112(6) ?
    Sm1 O1W H2W . . 111(6) ?
    H1W O1W H2W . . 104(3) ?
    Sm1 O2W H3W . . 125(5) ?
    Sm1 O2W H4W . . 133(5) ?
    H3W O2W H4W . . 101(7) ?
    Sm2 O3W H5W . . 118(6) ?
    Sm2 O3W H6W . . 114(5) ?
    H5W O3W H6W . . 102(3) ?
    Sm2 O4W H7W . . 116(6) ?
    Sm2 O4W H8W . . 123(6) ?
    H7W O4W H8W . . 106(7) ?
    Sm3 O5W H9W . . 94(6) ?
    Sm3 O5W H10W . . 139(7) ?
    H9W O5W H10W . . 105(8) ?
    Sm3 O6W H11W . . 120(5) ?
    Sm3 O6W H12W . . 129(5) ?
    H11W O6W H12W . . 107(3) ?
    Co1 O7W H13W . . 104(6) ?
    Co1 O7W H14W . . 116(6) ?
    H13W O7W H14W . . 105(3) ?
loop_
    _geom_hbond_atom_site_label_D
    _geom_hbond_atom_site_label_H
    _geom_hbond_atom_site_label_A
    _geom_hbond_site_symmetry_A
    _geom_hbond_distance_DH
    _geom_hbond_distance_HA
    _geom_hbond_distance_DA
    _geom_hbond_angle_DHA
    N2 H1 O18 1_565 0.87(6) 2.06(5) 2.916(8) 170(6)
    O1W H1W O7 . 0.82(5) 2.52(8) 3.140(8) 133(7)
    O1W H1W O16 1_565 0.82(5) 2.12(6) 2.777(6) 136(8)
    N4 H2 O7 1_545 0.87(4) 1.94(5) 2.803(8) 171(8)
    O1W H2W O1 2_566 0.82(5) 2.51(6) 3.247(7) 150(7)
    O2W H3W O3W . 0.83(5) 2.02(5) 2.809(8) 160(6)
    O2W H4W O6 2_556 0.83(4) 2.55(4) 3.303(9) 152(8)
    O2W H4W O8 2_556 0.83(4) 2.53(7) 3.204(8) 140(6)
    O3W H5W O4 2_656 0.83(4) 1.98(5) 2.789(7) 166(8)
    O3W H6W O1 2_556 0.83(5) 1.93(5) 2.732(7) 161(5)
    O4W H7W O17 . 0.81(5) 2.59(6) 3.270(8) 142(7)
    O4W H7W O19 . 0.81(5) 2.20(6) 2.874(7) 141(5)
    O4W H8W O6 1_655 0.81(7) 2.47(7) 3.186(8) 149(6)
    O5W H10W O7W 2_557 0.82(6) 2.10(6) 2.794(8) 142(6)
    O6W H11W O14 2_657 0.81(4) 1.99(5) 2.751(7) 157(5)
    O6W H12W O5W 2_657 0.81(6) 2.27(7) 3.053(8) 162(7)
    O7W H13W O11 2_557 0.81(5) 2.45(5) 3.063(6) 133(7)
    O7W H13W O12 2_557 0.81(5) 2.06(6) 2.855(7) 168(7)
    O7W H14W O12 1_445 0.81(5) 1.85(5) 2.661(7) 174(7)
    C5 H5 O3 2_666 0.9300 2.5200 3.388(8) 155.00
    C10 H11 O17 1_445 0.9300 2.5400 3.430(9) 161.00
data_global
_journal_date_recd_electronic     2011-07-15
_journal_date_accepted     2011-07-26
_journal_name_full     'Acta Crystallographica, Section E'
_journal_year     2011
_journal_volume     67
_journal_issue      8
_journal_page_first     m1166
_journal_page_last     m1167
_journal_paper_category     QM
_journal_coeditor_code     OM2450
_publ_contact_author_name     'Si-Ming Zhu'
_publ_contact_author_address
;
School of Light Industry and Food Science
South China University of Technology
Guangzhou 510641
People's Republic of China
;
_publ_contact_author_email     simingzhu76@yahoo.com.cn
_publ_contact_author_fax     '86 020 87113668'
_publ_contact_author_phone     '86 020 87113668'
_publ_section_title
;\
Poly[tetradecaaquatetrakis(\m~3~-imidazole-4,5-dicarboxylato)hexa-\m~3~-\
sulfato-cobalt(II)hexasamarium(III)]
;
loop_
    _publ_author_name
    _publ_author_footnote
    _publ_author_address
    'Li-Cai Zhu' .
;
School of Chemistry and the Environment
South China Normal University
Guangzhou 510631
People's Republic of China
;
    'Si-Ming Zhu' .
;
School of Light Industry and Food Science
South China University of Technology
Guangzhou 510641
People's Republic of China
;
