# Supplementary material for: Poly[tetra­deca­aqua­tetra­kis­(μ3-imidazole-4,5-dicarboxyl­ato)hexa-μ3-sulfato-cobalt(II)hexa­samarium(III)]
Source: Acta Crystallogr Sect E Struct Rep Online. 2011 Jul 30;67(Pt 8):m1166–7. doi: 10.1107/S1600536811030169 (PMC3212263; doi:10.1107/S1600536811030169)
Supplement: Supplementary file 2 [file e-67-m1166-Isup2.hkl]

# 
# h,k,l, Fc-squared, Fo-squared, sigma(Fo-squared) and status flag 
# 
data_I
_shelx_title ' s in P-1' 
_shelx_refln_list_code          4 
_shelx_F_calc_maximum      406.01 
_exptl_crystal_F_000      1139.00 
_reflns_d_resolution_high  0.8347 
 
loop_ 
 _symmetry_equiv_pos_as_xyz 
 'x, y, z' 
 '-x, -y, -z' 
 
_cell_length_a     6.6395 
_cell_length_b     9.5090 
_cell_length_c    21.6187 
_cell_angle_alpha  97.068 
_cell_angle_beta   94.391 
_cell_angle_gamma  98.006 
 
_shelx_F_squared_multiplier     1.000 
 
loop_ 
 _refln_index_h 
 _refln_index_k 
 _refln_index_l 
 _refln_F_squared_calc 
 _refln_F_squared_meas 
 _refln_F_squared_sigma 
 _refln_observed_status 
   1   0   0      167.13      229.51     19.67 o 
   2   0   0      775.29      739.26     46.54 o 
   3   0   0    35670.39    34772.65    489.37 o 
   4   0   0     6494.23     6256.37    235.46 o 
   5   0   0     1103.69     1421.35    212.56 o 
   6   0   0     7273.62     7366.76    445.83 o 
   7   0   0    11772.84    12702.18    654.02 o 
  -7   1   0     1443.15     1784.14    292.04 o 
  -6   1   0       46.65       58.12    117.04 o 
  -5   1   0    18289.80    18214.71    658.71 o 
  -4   1   0     1897.02     2282.64    118.47 o 
  -3   1   0      207.71      251.25     46.32 o 
  -2   1   0   164845.19   160093.19   1822.00 o 
  -1   1   0    14062.07    14697.09    294.79 o 
   0   1   0    17891.31    18864.05    255.23 o 
   1   1   0     2284.04     2249.53     59.55 o 
   2   1   0    14100.41    13842.48    223.53 o 
   3   1   0    26490.41    28753.74    657.98 o 
   4   1   0     1339.87     1645.08    182.44 o 
   5   1   0     2043.03     2225.76    237.32 o 
   6   1   0      134.95     -124.98     90.66 o 
   7   1   0     4112.00     4679.95    427.70 o 
  -7   2   0      256.86      504.92    176.46 o 
  -6   2   0     1429.54     1623.06    254.81 o 
  -5   2   0      388.51      395.65    134.53 o 
  -4   2   0      222.80      236.91     58.80 o 
  -3   2   0     9275.34     8730.93    214.98 o 
  -2   2   0    11578.25    12249.43    329.52 o 
  -1   2   0     4914.35     4781.77    169.33 o 
   0   2   0     5571.86     6026.87    122.63 o 
   1   2   0    10563.22    10524.02    157.40 o 
   2   2   0      101.84      103.60     56.50 o 
   3   2   0    27713.66    29140.75    431.85 o 
   4   2   0    12521.95    11959.13    450.20 o 
   5   2   0      108.71       45.00    103.61 o 
   6   2   0      859.51      663.73    182.61 o 
   7   2   0     1931.25     2184.48    315.51 o 
  -7   3   0     3589.72     3186.72    366.99 o 
  -6   3   0      271.53      549.28    162.53 o 
  -5   3   0     2454.75     2430.79    152.60 o 
  -4   3   0    44615.42    43954.14    686.03 o 
  -3   3   0      311.55      460.58    113.72 o 
  -2   3   0    15977.97    15078.17    398.24 o 
  -1   3   0    15754.25    14938.33    406.33 o 
   0   3   0     3706.05     3823.97    138.92 o 
   1   3   0    25995.07    25623.28    594.28 o 
   2   3   0    15184.87    14444.70    231.61 o 
   3   3   0    64950.05    63723.66   1167.92 o 
   4   3   0      186.64      198.15     99.24 o 
   5   3   0      385.68      321.34    129.18 o 
   6   3   0    21494.89    20201.69    747.26 o 
   7   3   0     2459.65     2613.48    331.38 o 
  -7   4   0     1696.11     2174.45    317.30 o 
  -6   4   0    26878.24    26034.42    904.45 o 
  -5   4   0     4030.40     3951.96    194.23 o 
  -4   4   0      137.17       34.68    156.06 o 
  -3   4   0     2071.53     1798.32    117.97 o 
  -2   4   0    20074.06    18000.21    486.47 o 
  -1   4   0      326.42      251.08     62.73 o 
   0   4   0      736.40      834.80     85.18 o 
   1   4   0    70337.01    69210.97   1456.27 o 
   2   4   0     1508.95     1491.51     79.88 o 
   3   4   0    13635.87    13948.88    260.28 o 
   4   4   0     5142.33     5378.89    237.40 o 
   5   4   0     9574.60     9999.30    360.50 o 
   6   4   0     7665.22     7426.01    540.21 o 
  -7   5   0     6356.41     6016.31    466.72 o 
  -6   5   0     2186.02     2748.33    305.15 o 
  -5   5   0       41.74       -3.21     62.00 o 
  -4   5   0     2502.05     2308.57    152.73 o 
  -3   5   0      137.08      173.55     63.34 o 
  -2   5   0     5401.86     5215.46    270.51 o 
  -1   5   0      912.31      918.24    165.93 o 
   0   5   0    10498.69     9954.30    278.90 o 
   1   5   0    14209.62    14289.13    242.67 o 
   2   5   0     4761.49     4823.34    193.86 o 
   3   5   0     1181.46     1657.38    257.40 o 
   4   5   0     1154.90     1442.56    271.00 o 
   5   5   0     1096.82     1212.36    269.70 o 
   6   5   0      357.07      306.77    171.44 o 
  -7   6   0     1457.38     1549.57    291.07 o 
  -6   6   0     7691.52     7617.27    307.72 o 
  -5   6   0     6656.95     6874.86    274.32 o 
  -4   6   0      334.19      327.33     86.65 o 
  -3   6   0     7690.19     7869.87    252.66 o 
  -2   6   0     1710.00     1559.77    187.30 o 
  -1   6   0     1080.11     1030.21    124.07 o 
   0   6   0     7217.80     7093.88    259.40 o 
   1   6   0     1267.00     1281.15    148.53 o 
   2   6   0     9925.91    10132.91    310.31 o 
   3   6   0     1509.98     1818.62    286.86 o 
   4   6   0     8478.25     8050.89    546.69 o 
   5   6   0     7484.22     8013.33    585.05 o 
   6   6   0     8382.88     8205.65    635.08 o 
  -6   7   0     5141.95     5550.08    545.80 o 
  -5   7   0      442.62      193.90     90.64 o 
  -4   7   0     3366.97     3335.81    191.05 o 
  -3   7   0    22572.52    22334.17    477.11 o 
  -2   7   0     3055.40     3035.51    260.64 o 
  -1   7   0      363.14      462.91    106.77 o 
   0   7   0     9893.09     9433.99    327.07 o 
   1   7   0     7201.96     7310.99    281.90 o 
   2   7   0      157.89      206.23    137.60 o 
   3   7   0      649.99      345.30    180.50 o 
   4   7   0    36499.37    33153.82   1255.75 o 
   5   7   0     3888.12     3810.30    478.70 o 
  -6   8   0        2.99      -64.40     71.52 o 
  -5   8   0     3324.03     3659.58    333.65 o 
  -4   8   0     9929.01     8819.84    461.05 o 
  -3   8   0     6429.97     6251.37    382.86 o 
  -2   8   0      287.39      109.60    114.78 o 
  -1   8   0    15978.46    15968.26    504.44 o 
   0   8   0     3752.86     3856.41    249.71 o 
   1   8   0      962.33      978.84    140.85 o 
   2   8   0    19011.11    17375.68    477.84 o 
   3   8   0      384.93      234.25    172.41 o 
   4   8   0     4414.06     5245.41    543.29 o 
  -5   9   0     3767.92     3235.44    336.88 o 
  -4   9   0        3.20      -33.02    116.23 o 
  -3   9   0        2.43      -56.98    122.22 o 
  -2   9   0     1250.57     1246.03    221.30 o 
  -1   9   0     6697.83     6556.16    319.64 o 
   0   9   0      121.13       25.60     84.13 o 
   1   9   0      533.27      492.62    122.55 o 
   2   9   0     1755.35     1257.69    293.98 o 
   3   9   0     1724.29     1508.13    325.55 o 
  -4  10   0     3767.00     4822.73    415.88 o 
  -3  10   0      274.42      277.63    151.52 o 
  -2  10   0      310.71      375.74    157.03 o 
  -1  10   0       56.11       38.27    130.48 o 
   0  10   0    14393.28    13968.41    489.74 o 
   1  10   0       47.18       72.66    134.53 o 
   2  10   0     2489.69     2900.99    447.61 o 
  -2  11   0    19985.58    22592.90    885.35 o 
  -1  11   0      415.07      573.05    156.44 o 
   0  11   0      929.85      867.97    174.17 o 
   0 -11   1     1170.96     1308.25    197.06 o 
   1 -11   1     3978.72     4437.06    332.43 o 
   2 -11   1     2484.04     2676.61    335.59 o 
   3 -11   1     2478.59     3199.67    367.32 o 
  -2 -10   1     8756.43     8549.66    651.43 o 
  -1 -10   1     1888.21     1821.52    205.59 o 
   0 -10   1        8.68       68.62     97.11 o 
   1 -10   1    30600.99    28937.18    733.92 o 
   2 -10   1      148.69      218.38    143.92 o 
   3 -10   1      543.40      724.44    201.71 o 
   4 -10   1    11528.44    12209.89    614.52 o 
  -3  -9   1     2060.44     1848.25    362.79 o 
  -2  -9   1       33.57       75.76    144.56 o 
  -1  -9   1    17415.16    16227.74    484.21 o 
   0  -9   1      870.26      916.45    153.52 o 
   1  -9   1      842.22      994.24    159.78 o 
   2  -9   1     1337.16     1524.96    236.68 o 
   3  -9   1     3004.21     2740.40    299.33 o 
   4  -9   1     1427.03     1528.36    254.65 o 
   5  -9   1        2.95      -56.66    117.21 o 
  -4  -8   1      433.08      422.68    211.75 o 
  -3  -8   1      693.38      615.49    214.17 o 
  -2  -8   1      736.63      480.39    121.41 o 
  -1  -8   1     2152.89     2090.34    181.60 o 
   0  -8   1     3601.38     3757.19    350.97 o 
   1  -8   1      569.77      616.73    130.15 o 
   2  -8   1       34.25      -11.98     96.48 o 
   3  -8   1      348.00      313.25    140.84 o 
   4  -8   1     2801.29     2525.25    276.34 o 
   5  -8   1     4611.58     4462.36    246.80 o 
   6  -8   1      276.71      129.48    124.89 o 
  -5  -7   1     6498.39     6548.75    591.37 o 
  -4  -7   1      107.20      105.06    142.46 o 
  -3  -7   1     7001.34     5760.86    467.85 o 
  -2  -7   1      648.30      610.27    182.36 o 
  -1  -7   1    18042.87    17676.42    598.09 o 
   0  -7   1    16018.96    16384.91    477.64 o 
   1  -7   1     1146.30     1222.54    146.30 o 
   2  -7   1    16827.38    15956.89    567.08 o 
   3  -7   1     7888.45     8150.19    336.72 o 
   4  -7   1     6973.71     6708.14    265.22 o 
   5  -7   1     2592.18     3028.28    204.24 o 
   6  -7   1      138.15      133.51     87.37 o 
  -6  -6   1     1496.50     1253.48    321.99 o 
  -5  -6   1    18934.83    20630.68    959.17 o 
  -4  -6   1       52.37       64.59    138.57 o 
  -3  -6   1    12866.84    11683.92    620.99 o 
  -2  -6   1     7911.92     7775.15    271.08 o 
  -1  -6   1    19330.86    19010.45    435.72 o 
   0  -6   1     1693.27     1840.89    147.66 o 
   1  -6   1     6214.91     6131.25    246.77 o 
   2  -6   1    31529.56    29386.42    767.82 o 
   3  -6   1        0.49       29.10     57.22 o 
   4  -6   1     3442.33     3142.62    178.21 o 
   5  -6   1    10587.15    10265.24    742.08 o 
   6  -6   1     1207.93     1454.44    161.37 o 
   7  -6   1      850.59      543.13    189.08 o 
  -6  -5   1     1908.25     1990.22    347.08 o 
  -5  -5   1      117.63      173.06    131.29 o 
  -4  -5   1      208.58      220.49    130.32 o 
  -3  -5   1    19647.12    19242.68    761.51 o 
  -2  -5   1     1029.80     1112.83     81.48 o 
  -1  -5   1     8705.70     9563.33    203.73 o 
   0  -5   1      560.56      366.73     77.52 o 
   1  -5   1     9694.87     9202.05    346.92 o 
   2  -5   1    19564.63    19316.17    548.95 o 
   3  -5   1     3602.37     3844.29    250.76 o 
   4  -5   1     2868.61     2851.33    204.95 o 
   5  -5   1     7136.77     6712.41    262.15 o 
   6  -5   1     3249.12     3425.17    335.59 o 
   7  -5   1     1037.16     1103.90    237.32 o 
  -6  -4   1      308.64      341.58    165.29 o 
  -5  -4   1     2709.09     2630.10    236.27 o 
  -4  -4   1     3869.42     3388.68    200.60 o 
  -3  -4   1     9970.49    10384.03    304.36 o 
  -2  -4   1    17791.10    18143.00    515.38 o 
  -1  -4   1    29683.24    30742.78    748.69 o 
   0  -4   1      733.14      904.88     86.94 o 
   1  -4   1     3888.76     3628.22    213.04 o 
   2  -4   1      243.95      171.27     80.46 o 
   3  -4   1     7867.67     7921.06    317.62 o 
   4  -4   1     1487.40     1624.83    127.69 o 
   5  -4   1     5479.67     6048.78    237.25 o 
   6  -4   1     3598.31     2981.28    316.32 o 
   7  -4   1      311.05      167.55    145.21 o 
  -7  -3   1     8653.58     8075.49    507.35 o 
  -6  -3   1     5130.10     4690.96    363.11 o 
  -5  -3   1     6519.30     5908.17    352.42 o 
  -4  -3   1     9099.74     8882.17    390.31 o 
  -3  -3   1      308.56      332.16     52.53 o 
  -2  -3   1    39120.48    39290.05    468.78 o 
  -1  -3   1      316.67      310.20     72.72 o 
   0  -3   1    11808.22    11106.56    196.83 o 
   1  -3   1    52119.64    50491.59    928.41 o 
   2  -3   1     9789.31     9207.56    299.33 o 
   3  -3   1       70.06      119.73     57.23 o 
   4  -3   1      190.33      170.45     64.55 o 
   5  -3   1    20958.03    21363.23    454.19 o 
   6  -3   1     1494.72     1196.66    223.56 o 
   7  -3   1       14.12        2.91    110.24 o 
  -7  -2   1    25982.46    24973.42    933.76 o 
  -6  -2   1      459.33      524.99    162.21 o 
  -5  -2   1     2728.99     2369.36    254.81 o 
  -4  -2   1    16124.67    16513.13    558.18 o 
  -3  -2   1     8816.47     9053.50    255.37 o 
  -2  -2   1     2407.61     2506.54    249.55 o 
  -1  -2   1    17524.02    18100.40    263.08 o 
   0  -2   1   112489.80   101764.14   1423.74 o 
   1  -2   1    17959.81    18539.45    402.77 o 
   2  -2   1    10921.94    12265.58    324.58 o 
   3  -2   1    49754.23    47215.11    670.48 o 
   4  -2   1     2896.20     3010.30    281.68 o 
   5  -2   1     5368.61     5291.23    343.68 o 
   6  -2   1     2264.33     2756.10    303.37 o 
   7  -2   1      946.50      914.01    229.72 o 
  -7  -1   1     5311.21     5249.14    434.82 o 
  -6  -1   1       91.05      -87.26     98.43 o 
  -5  -1   1    10789.58    10381.55    478.86 o 
  -4  -1   1    11121.54    11060.66    439.36 o 
  -3  -1   1     2945.43     3020.79    102.80 o 
  -2  -1   1    21467.39    21660.44    511.23 o 
  -1  -1   1       29.10      159.62     38.85 o 
   0  -1   1     1995.67     2256.82     48.98 o 
   1  -1   1     1813.17     1855.85     87.26 o 
   2  -1   1      346.68      175.00     51.97 o 
   3  -1   1     4825.08     4837.95    148.55 o 
   4  -1   1     4393.83     4542.21    399.21 o 
   5  -1   1     3310.89     3957.94    300.30 o 
   6  -1   1      148.54      291.23    140.52 o 
   7  -1   1     1223.64     1073.79    239.91 o 
  -7   0   1        1.63       58.60    142.14 o 
  -6   0   1     1506.14     1313.54    235.06 o 
  -5   0   1      265.34      373.96    136.15 o 
  -4   0   1     4555.42     4714.46    138.10 o 
  -3   0   1     9031.42     8695.08    174.17 o 
  -2   0   1     4522.11     4476.66     99.80 o 
  -1   0   1    19440.99    20271.46    414.10 o 
   1   0   1    23904.09    24120.77    419.28 o 
   2   0   1     3796.25     4097.15    112.34 o 
   3   0   1     8536.12     9011.51    198.06 o 
   4   0   1    44543.30    44000.84    638.65 o 
   5   0   1      882.38     1006.44    189.73 o 
   6   0   1      215.52      234.25    131.61 o 
   7   0   1     7949.85     7782.32    513.02 o 
  -7   1   1     3402.29     3873.11    390.79 o 
  -6   1   1     7307.83     7644.72    457.16 o 
  -5   1   1     2610.05     2905.03    275.69 o 
  -4   1   1    68673.13    66827.01    890.61 o 
  -3   1   1    11066.24    11535.59    230.35 o 
  -2   1   1      109.97      192.53     47.84 o 
  -1   1   1   142606.22   136283.80   1528.80 o 
   0   1   1      791.15      794.37     48.89 o 
   1   1   1    11912.31    12726.05    192.32 o 
   2   1   1    74120.91    74897.63   1306.33 o 
   3   1   1    10771.28    10260.70    331.87 o 
   4   1   1      788.23      822.54    146.02 o 
   5   1   1     2720.68     2739.26    263.55 o 
   6   1   1    17356.80    17575.58    705.17 o 
   7   1   1     3078.25     2802.88    343.04 o 
  -7   2   1      708.48      910.28    228.26 o 
  -6   2   1    45444.72    47643.05   1316.29 o 
  -5   2   1     1432.62     1531.27    213.69 o 
  -4   2   1      446.72      422.33     70.14 o 
  -3   2   1    47450.64    46403.46    653.65 o 
  -2   2   1     1941.83     1575.07     86.26 o 
  -1   2   1      274.46      276.37     36.83 o 
   0   2   1    16472.49    16495.84    483.23 o 
   1   2   1    43433.22    42552.83    841.03 o 
   2   2   1    10516.72    10670.50    203.94 o 
   3   2   1     3669.31     3536.48    125.95 o 
   4   2   1     1234.47     1486.27    173.54 o 
   5   2   1      122.30       85.96    101.83 o 
   6   2   1     7735.62     7081.84    438.22 o 
   7   2   1       73.69      159.94    154.11 o 
  -7   3   1     3784.78     3392.80    372.34 o 
  -6   3   1     1630.87     1565.76    247.52 o 
  -5   3   1     7224.47     6915.40    236.30 o 
  -4   3   1      437.41      396.38    103.28 o 
  -3   3   1     2343.39     2306.42    188.92 o 
  -2   3   1     1638.16     1745.54    115.02 o 
  -1   3   1       28.45       10.63     25.46 o 
   0   3   1     3863.15     3810.75    138.48 o 
   1   3   1     3982.11     4364.10    100.07 o 
   2   3   1    27950.87    28861.30    376.59 o 
   3   3   1     4591.29     4383.02    172.25 o 
   4   3   1      868.41      818.17    146.34 o 
   5   3   1     6249.23     6193.25    365.38 o 
   6   3   1     1034.57      965.81    205.11 o 
  -7   4   1     3427.98     3584.79    381.56 o 
  -6   4   1     3838.36     4147.99    346.76 o 
  -5   4   1    33521.41    32615.56    675.55 o 
  -4   4   1      380.37      261.35     71.76 o 
  -3   4   1    29721.06    29427.84    676.11 o 
  -2   4   1    37535.29    36439.10    903.72 o 
  -1   4   1    18658.11    18045.04    368.88 o 
   0   4   1    12810.23    13520.25    304.61 o 
   1   4   1     3364.77     2795.36     96.90 o 
   2   4   1    34531.86    34754.33    450.30 o 
   3   4   1     2460.04     2415.25    108.84 o 
   4   4   1     1390.07     1315.29    136.79 o 
   5   4   1    47227.82    44774.44   1370.52 o 
   6   4   1     2575.31     2384.09    358.90 o 
  -7   5   1    10718.27    10578.89    606.75 o 
  -6   5   1     2218.04     2579.16    296.09 o 
  -5   5   1     4902.83     4712.31    220.93 o 
  -4   5   1     2484.80     2384.40    155.60 o 
  -3   5   1    48105.71    46594.91    737.71 o 
  -2   5   1     1177.89     1105.88     90.03 o 
  -1   5   1      242.38      174.26     37.45 o 
   0   5   1    47618.05    45299.75   1080.99 o 
   1   5   1     5055.49     4733.65    193.18 o 
   2   5   1     2912.98     2874.46    159.84 o 
   3   5   1    19918.96    19513.19    777.86 o 
   4   5   1    18415.98    18366.07    809.91 o 
   5   5   1     7062.48     7094.79    528.39 o 
   6   5   1       15.87      -40.15    116.23 o 
  -7   6   1      109.25       66.21    115.91 o 
  -6   6   1       46.67      -36.74     97.37 o 
  -5   6   1     8510.64     9090.37    379.70 o 
  -4   6   1      370.18      332.58     86.21 o 
  -3   6   1     4003.95     4139.91    184.98 o 
  -2   6   1     1455.31     1343.66    190.38 o 
  -1   6   1     6902.03     6600.96    561.50 o 
   0   6   1     8707.02     8127.38    350.08 o 
   1   6   1      139.05      117.77     72.13 o 
   2   6   1     9626.28     9195.02    336.96 o 
   3   6   1      724.96      861.72    223.08 o 
   4   6   1      314.40      318.91    163.34 o 
   5   6   1      103.58      106.52    140.84 o 
  -6   7   1      929.45     1192.24    249.14 o 
  -5   7   1     1674.58     1945.18    228.34 o 
  -4   7   1    13601.13    13655.66    379.78 o 
  -3   7   1        9.14      -41.93    100.05 o 
  -2   7   1     3194.75     2976.26    253.84 o 
  -1   7   1      272.78      459.00    133.39 o 
   0   7   1     4952.62     5114.19    243.71 o 
   1   7   1    17955.46    18029.82    461.85 o 
   2   7   1     3616.39     3593.38    267.92 o 
   3   7   1     8104.65     6901.18    522.24 o 
   4   7   1     1086.25     1085.44    276.18 o 
   5   7   1     1703.13     1725.38    360.84 o 
  -6   8   1     1624.94     1673.42    207.38 o 
  -5   8   1     4253.77     3996.30    338.66 o 
  -4   8   1    14913.05    14082.42    587.32 o 
  -3   8   1     1115.90     1395.13    217.57 o 
  -2   8   1     1193.28     1266.27    204.46 o 
  -1   8   1    11861.95    12482.20    414.34 o 
   0   8   1    17956.23    18759.49    952.94 o 
   1   8   1        3.41      -44.80     57.96 o 
   2   8   1      297.91      413.56    103.42 o 
   3   8   1    23613.49    23138.94   1019.88 o 
   4   8   1        2.04        4.53    154.60 o 
  -5   9   1     4698.53     5658.54    414.75 o 
  -4   9   1     2213.89     1977.43    274.07 o 
  -3   9   1      270.05      384.48    157.84 o 
  -2   9   1    24384.06    25485.30    842.29 o 
  -1   9   1     2667.72     2963.97    236.14 o 
   0   9   1       57.23      125.79    118.50 o 
   1   9   1     3100.34     3313.61    237.84 o 
   2   9   1      199.30      228.10    176.13 o 
   3   9   1     1823.33     2124.91    386.74 o 
  -4  10   1     2805.90     2813.73    328.79 o 
  -3  10   1      190.12      180.34    150.72 o 
  -2  10   1     3622.45     4003.59    366.02 o 
  -1  10   1     2880.32     2987.95    295.20 o 
   0  10   1      765.71     1003.02    301.11 o 
   1  10   1      665.94      706.29    219.68 o 
   2  10   1      752.96      787.25    277.31 o 
  -2  11   1      295.98      247.52    149.58 o 
  -1  11   1     5616.15     5121.07    775.51 o 
   0  11   1        6.77     -101.92     95.78 o 
   0 -11   2     1350.09      986.40    179.12 o 
   1 -11   2      181.56      118.03    120.56 o 
   2 -11   2      873.89     1215.60    247.36 o 
   3 -11   2       26.41       83.53    138.57 o 
  -2 -10   2      446.19      528.07    236.84 o 
  -1 -10   2        4.80     -108.16     72.11 o 
   0 -10   2     5639.56     6047.71    331.08 o 
   1 -10   2     1227.31     1483.47    251.49 o 
   2 -10   2     2183.66     1873.66    278.28 o 
   3 -10   2     2034.20     1993.13    288.80 o 
   4 -10   2      126.65       58.28    126.43 o 
  -3  -9   2     7216.40     6768.92    569.35 o 
  -2  -9   2     3802.14     3353.13    427.22 o 
  -1  -9   2      463.20      748.13    136.61 o 
   0  -9   2    43018.49    40707.06    977.87 o 
   1  -9   2      523.58      313.61    110.61 o 
   2  -9   2     5102.77     5028.65    358.41 o 
   3  -9   2    24921.31    24791.14    844.39 o 
   4  -9   2     2622.13     2873.79    310.98 o 
   5  -9   2      730.01      712.30    204.95 o 
  -4  -8   2      305.82      430.29    210.13 o 
  -3  -8   2      824.46      757.30    238.94 o 
  -2  -8   2    22635.38    20597.33    898.30 o 
  -1  -8   2      489.17      591.20    116.66 o 
   0  -8   2      140.96       20.80     97.78 o 
   1  -8   2     4465.04     4523.06    252.10 o 
   2  -8   2    21676.65    21577.06    720.23 o 
   3  -8   2     3399.96     3285.63    295.93 o 
   4  -8   2        1.10       30.76    117.69 o 
   5  -8   2     4078.59     4449.35    331.30 o 
   6  -8   2       28.02       54.91     85.77 o 
  -5  -7   2      954.10      768.31    248.33 o 
  -4  -7   2      557.96      606.91    208.51 o 
  -3  -7   2      701.09      944.60    233.92 o 
  -2  -7   2       98.54      294.03     86.86 o 
  -1  -7   2     2428.82     2139.29    168.36 o 
   0  -7   2     1627.74     1520.14    151.26 o 
   1  -7   2      171.55      397.41    104.36 o 
   2  -7   2      478.14      622.45    147.96 o 
   3  -7   2    10232.59    10337.84    458.62 o 
   4  -7   2     6181.58     6072.80    252.31 o 
   5  -7   2      469.00      335.48    121.74 o 
   6  -7   2     3522.74     3277.43    285.16 o 
  -6  -6   2     3532.20     2991.81    432.72 o 
  -5  -6   2     4023.63     3881.69    443.08 o 
  -4  -6   2     7849.28     7807.90    541.99 o 
  -3  -6   2     1337.05     1265.30    251.89 o 
  -2  -6   2    17655.33    15963.84    651.27 o 
  -1  -6   2    13111.89    12562.36    485.25 o 
   0  -6   2       85.14       13.71     74.47 o 
   1  -6   2    38527.36    38299.17    692.93 o 
   2  -6   2     6857.90     7020.81    345.63 o 
   3  -6   2    18985.36    18106.56    587.00 o 
   4  -6   2     4382.14     4506.56    210.87 o 
   5  -6   2       55.66      127.40     77.16 o 
   6  -6   2    13704.98    12885.03    407.51 o 
   7  -6   2      549.22      456.36    178.07 o 
  -6  -5   2    14852.30    13147.85    756.33 o 
  -5  -5   2     3835.93     4420.28    447.45 o 
  -4  -5   2     8197.56     8607.77    532.44 o 
  -3  -5   2    10330.17    10820.01    327.57 o 
  -2  -5   2    17399.04    17543.89    300.08 o 
  -1  -5   2     1161.24     1185.41     81.41 o 
   0  -5   2     1781.74     2130.02    136.53 o 
   1  -5   2    71468.76    68310.02    991.46 o 
   2  -5   2     2731.89     2212.97    185.36 o 
   3  -5   2      447.92      552.68    127.73 o 
   4  -5   2    20308.02    20157.51    445.16 o 
   5  -5   2    12091.83    11775.24    352.83 o 
   6  -5   2     4185.97     4179.56    368.78 o 
   7  -5   2      265.02      182.28    132.10 o 
  -6  -4   2      449.26      445.40    122.52 o 
  -5  -4   2      691.89      742.70    189.97 o 
  -4  -4   2    14532.57    14375.39    404.88 o 
  -3  -4   2     4159.58     3967.12    190.81 o 
  -2  -4   2    13417.08    14702.12    249.64 o 
  -1  -4   2     5873.42     5872.72    255.23 o 
   0  -4   2     5803.59     5903.53    142.30 o 
   1  -4   2    26793.96    27244.24    476.47 o 
   2  -4   2      416.31      595.58    109.92 o 
   3  -4   2    16700.79    16158.44    482.90 o 
   4  -4   2    14158.46    13796.35    344.39 o 
   5  -4   2      770.67      820.05    114.67 o 
   6  -4   2      276.90      358.74    141.49 o 
   7  -4   2        0.66       12.79    108.79 o 
  -7  -3   2     1420.98      907.69    221.62 o 
  -6  -3   2      526.05      604.48    173.38 o 
  -5  -3   2     1258.99     1015.67    183.58 o 
  -4  -3   2     5771.86     5704.68    314.38 o 
  -3  -3   2    25109.74    25700.35    730.43 o 
  -2  -3   2    26746.48    27634.99    357.30 o 
  -1  -3   2    13090.17    13566.53    284.98 o 
   0  -3   2    14048.79    14615.57    357.58 o 
   1  -3   2       41.68      184.87     70.26 o 
   2  -3   2      410.00      315.19     78.84 o 
   3  -3   2     3217.68     3940.13    210.94 o 
   4  -3   2    28561.39    29028.13    527.47 o 
   5  -3   2     2489.05     2420.75    200.25 o 
   6  -3   2      697.01      808.62    187.14 o 
   7  -3   2     2723.44     3201.28    372.98 o 
  -7  -2   2     3555.62     3077.93    356.47 o 
  -6  -2   2      201.67      163.99    123.03 o 
  -5  -2   2     9539.30     9038.87    445.35 o 
  -4  -2   2       93.35      283.79    105.06 o 
  -3  -2   2    25316.44    24850.55    642.52 o 
  -2  -2   2     5203.38     5251.28    179.05 o 
  -1  -2   2      223.53      270.51     32.57 o 
   0  -2   2    27539.71    28191.67    328.32 o 
   1  -2   2      781.46      626.50     75.60 o 
   2  -2   2    29718.38    28737.74    595.25 o 
   3  -2   2       26.69       71.55     61.03 o 
   4  -2   2    25554.19    24725.81    454.93 o 
   5  -2   2       22.39       88.02     80.70 o 
   6  -2   2      181.16      167.39    113.81 o 
   7  -2   2    25711.41    27687.92   1032.51 o 
  -7  -1   2      457.53      153.31    150.72 o 
  -6  -1   2     2265.54     2654.11    300.30 o 
  -5  -1   2    21028.07    21817.30    736.09 o 
  -4  -1   2    23552.53    23961.80    701.77 o 
  -3  -1   2      388.22      184.87     86.77 o 
  -2  -1   2     1090.14     1137.08    110.41 o 
  -1  -1   2    46793.56    48538.28    888.43 o 
   0  -1   2     7995.50     8803.84    122.30 o 
   1  -1   2       37.34       35.13     31.41 o 
   2  -1   2    17461.32    16209.11    370.88 o 
   3  -1   2      123.37      107.45     40.30 o 
   4  -1   2     3318.63     3398.38    145.78 o 
   5  -1   2    16809.45    18081.79    662.60 o 
   6  -1   2     4009.35     3816.13    347.57 o 
   7  -1   2     8173.38     9098.45    570.48 o 
  -7   0   2       43.03      132.42    135.98 o 
  -6   0   2    25954.95    25640.55    885.84 o 
  -5   0   2    11187.33     9601.91    460.73 o 
  -4   0   2     1200.21     1203.29    166.09 o 
  -3   0   2    14393.03    14378.94    236.78 o 
  -2   0   2      650.57      541.28     37.28 o 
  -1   0   2     9645.32    10345.75    154.51 o 
   0   0   2     1349.25     1723.71     51.48 o 
   1   0   2     1536.80     1389.62     77.71 o 
   2   0   2    17581.08    16700.75    360.52 o 
   3   0   2     1511.47     1677.38     92.52 o 
   4   0   2     7527.61     7129.81    201.22 o 
   5   0   2     1897.79     1912.03    231.98 o 
   6   0   2      421.91      236.84    141.00 o 
   7   0   2     2643.40     2442.85    329.44 o 
  -7   1   2      250.30      154.44    131.45 o 
  -6   1   2      297.08      333.81    140.35 o 
  -5   1   2     9509.99     9303.40    454.57 o 
  -4   1   2    10041.99     9760.38    256.10 o 
  -3   1   2      347.71      490.15     74.79 o 
  -2   1   2    44786.04    49034.68    627.62 o 
  -1   1   2        4.64       67.69     44.60 o 
   1   1   2       78.13       71.88     40.31 o 
   2   1   2     1101.08     1235.47     71.74 o 
   3   1   2    43760.02    44934.00    624.24 o 
   4   1   2      255.04      348.97     61.11 o 
   5   1   2    17409.82    17844.96    649.00 o 
   6   1   2    16305.29    16318.22    682.51 o 
   7   1   2     2417.47     1960.59    305.15 o 
  -7   2   2     4263.60     3578.48    377.68 o 
  -6   2   2     2314.01     2479.60    291.56 o 
  -5   2   2    22297.94    22211.01    747.43 o 
  -4   2   2    12337.92    13086.34    461.05 o 
  -3   2   2     8775.93     8750.69    211.91 o 
  -2   2   2   104981.72   101199.78   1213.85 o 
  -1   2   2     2849.04     2791.52     91.09 o 
   0   2   2      429.60      384.50     50.52 o 
   1   2   2    57761.83    58610.88    608.05 o 
   2   2   2    18014.32    17627.37    294.89 o 
   3   2   2      579.39      646.34     68.61 o 
   4   2   2     5144.45     5677.65    307.91 o 
   5   2   2    27316.55    27200.48    820.92 o 
   6   2   2     3170.53     3468.56    327.66 o 
   7   2   2      947.82      664.22    208.99 o 
  -7   3   2    15919.26    16148.07    748.23 o 
  -6   3   2     3608.67     3645.17    338.18 o 
  -5   3   2      709.14      654.83     97.08 o 
  -4   3   2    11734.23    11103.28    283.89 o 
  -3   3   2    15907.72    15671.20    339.55 o 
  -2   3   2     5216.29     5136.19    171.60 o 
  -1   3   2     7509.91     7399.25    145.92 o 
   0   3   2    53371.40    49483.47    962.89 o 
   1   3   2     2409.05     2778.99     77.49 o 
   2   3   2     5719.80     5799.45    138.15 o 
   3   3   2     6827.27     6424.74    164.61 o 
   4   3   2     2526.16     2372.27    203.00 o 
   5   3   2     8258.59     8319.13    416.05 o 
   6   3   2      205.02       63.30    127.89 o 
  -7   4   2       78.02      169.33    128.21 o 
  -6   4   2     2349.67     2308.49    290.42 o 
  -5   4   2     7487.35     7370.79    263.46 o 
  -4   4   2       10.91      191.92     78.35 o 
  -3   4   2      465.78      624.39     82.70 o 
  -2   4   2     2525.39     2656.03    121.22 o 
  -1   4   2      928.72      660.78     59.21 o 
   0   4   2    19009.41    19124.31    382.44 o 
   1   4   2    12619.88    13228.76    415.16 o 
   2   4   2    14262.82    13815.68    239.43 o 
   3   4   2     2079.31     2091.91    104.80 o 
   4   4   2     1880.31     1739.31    172.89 o 
   5   4   2     1728.21     1273.71    254.65 o 
   6   4   2      176.30      110.41    135.66 o 
  -7   5   2     1829.93     1682.15    291.07 o 
  -6   5   2     7620.66     7490.93    468.50 o 
  -5   5   2      262.23      285.93     86.79 o 
  -4   5   2    13979.90    14458.06    365.23 o 
  -3   5   2     9341.99     9004.76    259.19 o 
  -2   5   2      581.15      641.15    131.86 o 
  -1   5   2    23197.32    23740.31    386.68 o 
   0   5   2      720.14      755.61    107.73 o 
   1   5   2    34582.75    32555.04    585.08 o 
   2   5   2     5013.10     4879.74    296.57 o 
   3   5   2     2845.16     2863.12    340.61 o 
   4   5   2    21609.80    23250.63    926.96 o 
   5   5   2     3180.10     3041.50    396.30 o 
   6   5   2      120.81      184.71    162.69 o 
  -7   6   2     2837.48     3374.99    373.47 o 
  -6   6   2     2741.78     2496.92    300.46 o 
  -5   6   2      513.41      469.21    103.82 o 
  -4   6   2    24826.91    25028.09    582.95 o 
  -3   6   2      509.41      480.28     87.27 o 
  -2   6   2       23.97       49.05     60.71 o 
  -1   6   2    36085.82    34853.19    659.43 o 
   0   6   2     4445.40     4441.54    212.86 o 
   1   6   2      484.16      469.80     96.26 o 
   2   6   2    11013.66    10334.04    323.79 o 
   3   6   2    23370.10    23451.05    925.34 o 
   4   6   2     4038.11     4395.35    439.36 o 
   5   6   2     1141.98      946.71    257.24 o 
  -6   7   2     3090.51     3082.61    219.18 o 
  -5   7   2     1404.70     1270.32    148.23 o 
  -4   7   2      341.43      128.41    146.67 o 
  -3   7   2      820.61      828.69    170.95 o 
  -2   7   2    13273.34    12600.19    502.33 o 
  -1   7   2    12302.26    12547.55    390.22 o 
   0   7   2     7419.39     7339.03    290.35 o 
   1   7   2     4686.35     5203.52    344.90 o 
   2   7   2      410.63      406.95    139.30 o 
   3   7   2      115.86       17.16    118.66 o 
   4   7   2       40.12       93.89    148.93 o 
   5   7   2      617.01      719.74    238.30 o 
  -6   8   2      333.63       75.44    131.94 o 
  -5   8   2     4333.02     4744.38    360.68 o 
  -4   8   2     1429.88     1977.75    257.24 o 
  -3   8   2       65.32        8.09     95.84 o 
  -2   8   2     3515.14     3305.05    291.56 o 
  -1   8   2     5742.49     6019.04    297.00 o 
   0   8   2     6606.10     6374.09    334.54 o 
   1   8   2        1.50      -10.68     64.01 o 
   2   8   2    11772.21    11613.18    391.96 o 
   3   8   2     2986.87     3470.50    434.34 o 
   4   8   2     3126.90     3052.35    447.94 o 
  -5   9   2     8540.14     8804.95    501.04 o 
  -4   9   2     2707.64     2742.83    308.07 o 
  -3   9   2     8132.50     7760.95    458.78 o 
  -2   9   2     3438.65     3297.77    317.46 o 
  -1   9   2     6884.27     6830.92    324.35 o 
   0   9   2     1466.21     1404.94    179.46 o 
   1   9   2       71.47       16.96     85.25 o 
   2   9   2    25445.70    24655.80   1075.08 o 
   3   9   2        9.91     -109.43    137.93 o 
  -4  10   2      156.51      170.79    140.52 o 
  -3  10   2    11633.57    11746.57    601.40 o 
  -2  10   2      186.03      200.74    126.43 o 
  -1  10   2       94.50      186.76    101.30 o 
   0  10   2    10515.89    11364.08    442.84 o 
   1  10   2      185.81      156.69    104.46 o 
   2  10   2     2607.32     1749.66    372.34 o 
  -2  11   2      448.48      712.46    205.43 o 
  -1  11   2      415.69      285.83    130.30 o 
   0  11   2     1779.96     2149.71    245.42 o 
   0 -11   3    13131.59    12873.68    497.03 o 
   1 -11   3      178.93       39.60    100.64 o 
   2 -11   3       73.63      165.29    130.80 o 
   3 -11   3    15407.56    16921.40    750.99 o 
  -2 -10   3     8222.94     8537.03    650.78 o 
  -1 -10   3      572.26      596.02    135.16 o 
   0 -10   3      304.68      364.87    206.65 o 
   1 -10   3     1801.86     2275.74    231.25 o 
   2 -10   3      559.86      540.05    175.00 o 
   3 -10   3     1466.32     1720.84    272.29 o 
   4 -10   3      423.98      280.39    149.42 o 
  -3  -9   3     1065.42     1329.40    312.60 o 
  -2  -9   3      497.77      615.00    216.60 o 
  -1  -9   3     7917.07     7783.51    368.21 o 
   0  -9   3     2274.51     2706.37    224.73 o 
   1  -9   3     1156.27     1531.35    267.11 o 
   2  -9   3     2541.19     3318.33    316.81 o 
   3  -9   3      486.32      561.09    170.63 o 
   4  -9   3     8604.23     8061.41    476.11 o 
   5  -9   3       60.84       10.68    126.59 o 
  -4  -8   3    13789.54    14235.24    821.41 o 
  -3  -8   3     6802.59     5698.53    513.66 o 
  -2  -8   3     1009.70     1180.15    264.20 o 
  -1  -8   3    25581.87    24595.35    632.89 o 
   0  -8   3      444.37      381.20    149.82 o 
   1  -8   3     7822.28     7405.37    311.83 o 
   2  -8   3    27289.22    26698.80    814.77 o 
   3  -8   3     3215.91     3399.43    298.52 o 
   4  -8   3     6306.25     6196.89    263.28 o 
   5  -8   3     3025.40     3052.51    690.52 o 
   6  -8   3    11474.33    12232.05    916.03 o 
  -5  -7   3      186.87       97.62    163.34 o 
  -4  -7   3     2160.24     2795.28    390.47 o 
  -3  -7   3    23055.69    23012.83    943.47 o 
  -2  -7   3     2457.77     2351.20    169.08 o 
  -1  -7   3        3.06      -92.51     93.73 o 
   0  -7   3     4906.84     5143.77    243.67 o 
   1  -7   3    12081.62    12210.61    402.28 o 
   2  -7   3      736.60      629.57    146.18 o 
   3  -7   3      253.38      379.30    135.82 o 
   4  -7   3    14077.22    12364.65    526.13 o 
   5  -7   3        0.16      114.82    171.44 o 
   6  -7   3      842.43      885.71    177.51 o 
  -6  -6   3      223.67      373.96    185.36 o 
  -5  -6   3     1657.32     2067.28    352.26 o 
  -4  -6   3     3816.78     4478.89    435.31 o 
  -3  -6   3     4719.21     5072.03    405.36 o 
  -2  -6   3      897.67      829.30    105.66 o 
  -1  -6   3        6.39       27.21     47.45 o 
   0  -6   3      134.67       96.22     96.73 o 
   1  -6   3      579.98      689.53    109.37 o 
   2  -6   3     4064.81     3650.52    252.54 o 
   3  -6   3     6575.06     6198.11    332.51 o 
   4  -6   3     1121.02     1298.97    189.24 o 
   5  -6   3     7487.87     7180.95    286.29 o 
   6  -6   3     2017.87     2002.07    186.01 o 
   7  -6   3       77.00       27.03    112.83 o 
  -6  -5   3     1400.32     1321.63    289.13 o 
  -5  -5   3     1967.22     2669.33    365.38 o 
  -4  -5   3      307.65      277.34     93.05 o 
  -3  -5   3    33103.95    34253.27    665.85 o 
  -2  -5   3    10318.60    10636.51    226.79 o 
  -1  -5   3     2923.58     3020.00    121.26 o 
   0  -5   3    55949.63    56700.89    673.66 o 
   1  -5   3    12048.76    11721.54    308.84 o 
   2  -5   3     6157.28     5393.86    277.80 o 
   3  -5   3     7452.21     6828.17    327.01 o 
   4  -5   3     2515.68     2442.20    224.05 o 
   5  -5   3    19472.76    18607.20    488.49 o 
   6  -5   3      595.87      738.90    156.54 o 
   7  -5   3     1449.21     1327.30    265.01 o 
  -6  -4   3       60.40       66.73     89.21 o 
  -5  -4   3    19946.57    20807.35    549.35 o 
  -4  -4   3     3074.18     3478.55    386.10 o 
  -3  -4   3    41755.94    40427.66   1536.46 o 
  -2  -4   3    10468.20    10711.62    207.46 o 
  -1  -4   3      872.99     1007.06     70.44 o 
   0  -4   3    66145.71    61978.51    697.13 o 
   1  -4   3     2954.70     2846.25    354.69 o 
   2  -4   3     3061.67     3220.23    202.52 o 
   3  -4   3    20051.07    19788.07    555.91 o 
   4  -4   3    10580.12    10267.91    402.61 o 
   5  -4   3      241.14      171.20     79.03 o 
   6  -4   3      305.70      375.74    147.15 o 
   7  -4   3    13880.02    13265.70    692.71 o 
  -7  -3   3      141.30        3.72    125.46 o 
  -6  -3   3       18.42     -128.38     99.56 o 
  -5  -3   3    22641.24    22647.13    749.04 o 
  -4  -3   3     1320.76     1385.09    180.02 o 
  -3  -3   3      660.88      897.98    134.53 o 
  -2  -3   3    11270.91    11483.40    283.61 o 
  -1  -3   3     8082.28     8139.25    159.26 o 
   0  -3   3    37602.57    36781.94    441.55 o 
   1  -3   3      987.20      804.57    100.05 o 
   2  -3   3    25738.79    24379.63    569.03 o 
   3  -3   3     2581.46     2552.61    177.59 o 
   4  -3   3       69.62       96.48     83.86 o 
   5  -3   3     4945.02     4981.08    347.08 o 
   6  -3   3      105.67       22.02     92.27 o 
   7  -3   3      604.42      457.81    189.57 o 
  -7  -2   3       52.65      197.18    152.01 o 
  -6  -2   3     2205.83     1951.53    268.08 o 
  -5  -2   3     3963.84     3524.57    288.48 o 
  -4  -2   3    13095.85    13207.10    494.88 o 
  -3  -2   3     9289.37     9741.13    366.67 o 
  -2  -2   3     5612.90     5951.76    122.89 o 
  -1  -2   3     4119.34     4308.11     99.93 o 
   0  -2   3    23998.48    26022.33    317.43 o 
   1  -2   3     6068.03     5568.05    199.93 o 
   2  -2   3     3252.29     3132.00    164.64 o 
   3  -2   3    18504.24    18240.77    467.85 o 
   4  -2   3     6934.40     6574.35    215.40 o 
   5  -2   3      633.87      697.82     99.03 o 
   6  -2   3     7635.90     7719.02    473.84 o 
   7  -2   3      268.56      199.93    145.21 o 
  -7  -1   3     1860.24     1779.12    290.42 o 
  -6  -1   3     8027.91     8216.01    471.41 o 
  -5  -1   3       44.57      -22.83     96.32 o 
  -4  -1   3     6508.30     6401.27    335.59 o 
  -3  -1   3     3234.91     3155.63    208.18 o 
  -2  -1   3    32897.79    32892.54    719.26 o 
  -1  -1   3    27022.90    27120.18    354.54 o 
   0  -1   3    24030.47    24237.66    323.84 o 
   1  -1   3     3764.36     4175.51    155.90 o 
   2  -1   3     1637.73     1427.83    110.57 o 
   3  -1   3    87544.96    86157.38   1469.60 o 
   4  -1   3     1374.39     1321.48    105.72 o 
   5  -1   3     3020.16     3513.89    303.86 o 
   6  -1   3    22719.54    22347.32    830.31 o 
   7  -1   3      339.62      244.61    157.68 o 
  -7   0   3      507.52      615.65    194.26 o 
  -6   0   3     9220.52     9066.23    505.89 o 
  -5   0   3    10249.08     9835.03    472.54 o 
  -4   0   3      563.54      493.10    129.51 o 
  -3   0   3     4295.01     4227.18    190.70 o 
  -2   0   3    47858.67    47796.44    630.22 o 
  -1   0   3     8651.39     9134.60    152.86 o 
   0   0   3       84.59      115.51     23.30 o 
   1   0   3    80574.69    84745.27   1368.42 o 
   2   0   3        1.65       -2.27     45.17 o 
   3   0   3     8839.95     8833.58    254.00 o 
   4   0   3     4082.44     4171.69    473.35 o 
   5   0   3     7506.62     7716.92    417.18 o 
   6   0   3     4436.96     4474.51    362.14 o 
   7   0   3     2001.85     1535.81    285.40 o 
  -7   1   3     9105.21     9578.60    583.44 o 
  -6   1   3     2295.16     2574.63    297.71 o 
  -5   1   3       31.56      -34.00     79.16 o 
  -4   1   3    21841.24    22255.50    382.10 o 
  -3   1   3     3180.58     3559.88    186.25 o 
  -2   1   3    22713.42    24059.84    358.77 o 
  -1   1   3      553.77      562.50     45.33 o 
   0   1   3    10897.46    10755.46    149.77 o 
   1   1   3    31767.72    34204.29    638.64 o 
   2   1   3    11022.29    11255.25    311.31 o 
   3   1   3     2142.25     2023.18    140.68 o 
   4   1   3      586.01      563.17     76.16 o 
   5   1   3      254.24      246.39    126.43 o 
   6   1   3      289.51      177.26    133.88 o 
   7   1   3      797.67     1368.26    270.51 o 
  -7   2   3      151.48       15.06    117.69 o 
  -6   2   3     1444.62     1195.36    223.40 o 
  -5   2   3     3804.18     4125.81    306.77 o 
  -4   2   3     1980.09     2020.64    118.81 o 
  -3   2   3    22993.34    23053.82    600.51 o 
  -2   2   3      407.58      398.64     97.05 o 
  -1   2   3       42.13       22.46     30.02 o 
   0   2   3     3111.18     3476.46    225.91 o 
   1   2   3    16716.10    16912.84    305.29 o 
   2   2   3    33680.39    31719.07    464.30 o 
   3   2   3      812.96      946.92     80.92 o 
   4   2   3     9913.71    10288.79    413.78 o 
   5   2   3    17257.12    17265.41    633.46 o 
   6   2   3      843.51     1168.81    222.11 o 
   7   2   3     1283.84     1031.86    243.48 o 
  -7   3   3      276.60      387.07    174.84 o 
  -6   3   3    16601.63    17146.42    704.85 o 
  -5   3   3     2734.72     3003.46    279.09 o 
  -4   3   3     1841.41     2146.44    182.12 o 
  -3   3   3    53274.08    51899.13    743.06 o 
  -2   3   3     8553.47     8315.02    204.21 o 
  -1   3   3    10063.28     9946.79    211.49 o 
   0   3   3    49465.40    46776.59    672.37 o 
   1   3   3    27920.36    27019.09    509.79 o 
   2   3   3     2364.19     2740.71    133.39 o 
   3   3   3    13062.04    13426.18    256.29 o 
   4   3   3    28230.57    27809.01    744.19 o 
   5   3   3      203.22      107.98     98.43 o 
   6   3   3       40.68        1.13    109.76 o 
  -7   4   3      855.77      983.78    233.44 o 
  -6   4   3       86.12      -59.09     89.68 o 
  -5   4   3     4475.00     4413.91    203.20 o 
  -4   4   3    22586.71    22209.07    450.59 o 
  -3   4   3     1618.54     1974.18    140.35 o 
  -2   4   3      253.25      245.73     54.17 o 
  -1   4   3    51303.89    48931.07    913.11 o 
   0   4   3     7592.94     7857.29    232.12 o 
   1   4   3    16970.32    17269.57    476.67 o 
   2   4   3    14877.58    14554.29    247.15 o 
   3   4   3     1196.50     1181.94     87.78 o 
   4   4   3     7606.48     7217.99    465.74 o 
   5   4   3        8.83       42.90     96.97 o 
   6   4   3     4139.38     3279.31    402.93 o 
  -7   5   3     5026.89     3555.33    382.37 o 
  -6   5   3     6450.10     6478.01    432.23 o 
  -5   5   3      418.08      406.44     96.83 o 
  -4   5   3       12.73      103.01     69.90 o 
  -3   5   3     1289.12     1381.85    113.50 o 
  -2   5   3     2843.45     2800.18    133.92 o 
  -1   5   3    12188.45    12788.19    482.26 o 
   0   5   3    13953.23    14257.09    571.05 o 
   1   5   3    23779.39    23828.77    487.21 o 
   2   5   3     7673.45     7544.81    259.49 o 
   3   5   3     8260.05     7884.61    537.38 o 
   4   5   3        7.77      101.99    121.58 o 
   5   5   3     1706.04     1868.32    336.24 o 
   6   5   3       34.80      111.86    140.68 o 
  -7   6   3     3765.53     3180.40    365.86 o 
  -6   6   3       20.95      -29.30     95.51 o 
  -5   6   3    12305.24    12173.57    367.49 o 
  -4   6   3     9952.27    10134.36    442.76 o 
  -3   6   3      213.79       99.81    145.94 o 
  -2   6   3    10366.04     9889.74    414.91 o 
  -1   6   3      750.68      724.01    115.99 o 
   0   6   3    12266.32    11610.27    342.44 o 
   1   6   3     8947.26     8966.97    301.76 o 
   2   6   3     3552.33     3641.47    200.89 o 
   3   6   3    36396.89    33854.30   1151.17 o 
   4   6   3     2856.54     2799.00    368.61 o 
   5   6   3      101.01      224.37    155.41 o 
  -6   7   3      199.37      356.79    107.99 o 
  -5   7   3    19586.17    19257.03    490.41 o 
  -4   7   3      748.97      719.26    171.27 o 
  -3   7   3      248.00      183.42    113.81 o 
  -2   7   3    14709.42    15166.40    557.86 o 
  -1   7   3    15932.04    16452.36    453.40 o 
   0   7   3      608.74      616.70    116.50 o 
   1   7   3    16630.97    16372.94    445.53 o 
   2   7   3    29924.68    29259.24    701.69 o 
   3   7   3     6425.21     5817.68    482.90 o 
   4   7   3     1456.43     1909.12    348.38 o 
   5   7   3    19465.87    20608.83   1023.44 o 
  -6   8   3      702.24      696.43    194.91 o 
  -5   8   3     2447.36     1965.94    262.90 o 
  -4   8   3      655.61      664.70    184.23 o 
  -3   8   3    11307.67    10651.90    499.09 o 
  -2   8   3     1561.37     1534.19    224.86 o 
  -1   8   3        9.99      -12.33     73.11 o 
   0   8   3     8762.73     8994.99    764.34 o 
   1   8   3     1590.49     1781.78    222.84 o 
   2   8   3     1614.63     1771.53    178.95 o 
   3   8   3     1908.56     2339.57    383.18 o 
   4   8   3     1427.12     1277.92    307.10 o 
  -5   9   3      468.59      382.86    166.74 o 
  -4   9   3      570.56      607.39    183.74 o 
  -3   9   3     1476.70     1416.98    239.43 o 
  -2   9   3     3135.20     3493.49    322.15 o 
  -1   9   3     1795.86     2051.18    209.92 o 
   0   9   3      122.10      234.10    153.47 o 
   1   9   3     4059.37     4311.91    264.88 o 
   2   9   3     1208.51     1058.73    277.47 o 
   3   9   3     1487.11      980.86    296.25 o 
  -4  10   3     4327.73     5378.97    413.78 o 
  -3  10   3     1851.67     1844.20    284.11 o 
  -2  10   3     3641.28     3932.68    363.59 o 
  -1  10   3      223.97       95.57    146.34 o 
   0  10   3      756.83      954.66    188.76 o 
   1  10   3    16963.27    16430.48    538.23 o 
   2  10   3     1942.45     1600.72    366.02 o 
  -2  11   3       27.26       62.49    140.19 o 
  -1  11   3     3510.08     3667.60    302.83 o 
   0 -11   4     5809.38     6048.34    345.91 o 
   1 -11   4     1387.31     1184.34    392.33 o 
   2 -11   4     6652.81     7772.61    504.11 o 
   3 -11   4     2917.15     3391.01    378.49 o 
  -2 -10   4     3077.74     3182.51    445.67 o 
  -1 -10   4    18637.88    19272.33    569.48 o 
   0 -10   4        2.52       41.20     90.49 o 
   1 -10   4      721.83      911.25    321.02 o 
   2 -10   4    13299.87    13323.82    624.39 o 
   3 -10   4      134.34      232.47    153.47 o 
   4 -10   4       96.49     -109.60    115.42 o 
  -3  -9   4    20560.05    18657.30    947.52 o 
  -2  -9   4     1127.41      905.43    258.21 o 
  -1  -9   4      696.03     1130.98    258.21 o 
   0  -9   4      632.32      565.67    128.59 o 
   1  -9   4      424.82      605.09    132.63 o 
   2  -9   4     4345.88     4535.71    343.04 o 
   3  -9   4        9.98      -62.49    104.42 o 
   4  -9   4     1889.50     1631.97    265.17 o 
   5  -9   4     1411.27     1218.51    245.42 o 
  -4  -8   4     1850.32     2004.47    368.78 o 
  -3  -8   4     1681.62     1569.80    323.12 o 
  -2  -8   4    14868.53    13712.67    711.65 o 
  -1  -8   4      831.88      761.37    130.74 o 
   0  -8   4       25.16       78.60     81.50 o 
   1  -8   4     3973.53     4099.62    239.32 o 
   2  -8   4      787.00      977.63    186.98 o 
   3  -8   4     9118.50     9017.67    459.43 o 
   4  -8   4      371.78      437.25    156.38 o 
   5  -8   4     7021.78     6844.24    301.60 o 
   6  -8   4     7448.51     7330.28    332.03 o 
  -5  -7   4     3898.58     3381.30    446.80 o 
  -4  -7   4     8928.31     9189.59    615.97 o 
  -3  -7   4     4347.15     3710.25    404.39 o 
  -2  -7   4    17456.77    17629.45    583.76 o 
  -1  -7   4     2550.29     2484.37    175.88 o 
   0  -7   4    18728.53    19141.21    474.07 o 
   1  -7   4    32005.09    31441.65    641.87 o 
   2  -7   4     7978.78     7124.90    373.96 o 
   3  -7   4     3972.05     3833.93    285.57 o 
   4  -7   4     7461.68     6426.37    382.54 o 
   5  -7   4    10584.71    10097.22    356.99 o 
   6  -7   4      129.33       82.22    163.99 o 
  -5  -6   4     3478.52     3247.42    414.75 o 
  -4  -6   4    13319.54    13396.99    696.59 o 
  -3  -6   4     4648.25     5378.81    423.33 o 
  -2  -6   4     5515.22     5393.38    216.66 o 
  -1  -6   4     1313.81     1469.83    103.61 o 
   0  -6   4    43176.60    43014.61    578.58 o 
   1  -6   4      136.16      172.13    107.98 o 
   2  -6   4      833.30     1062.62    170.47 o 
   3  -6   4    10304.00     9217.76    413.13 o 
   4  -6   4     1352.13     1112.15    195.72 o 
   5  -6   4      107.39       12.83     68.13 o 
   6  -6   4     3030.86     3160.68    223.32 o 
   7  -6   4     3012.04     3662.17    405.36 o 
  -6  -5   4      726.88      508.81    192.97 o 
  -5  -5   4     3054.32     2788.80    369.75 o 
  -4  -5   4      178.34      137.69    134.12 o 
  -3  -5   4     2991.11     3116.82    194.33 o 
  -2  -5   4     1429.73     1512.56    143.87 o 
  -1  -5   4      156.80      108.62     48.74 o 
   0  -5   4     6307.05     6904.66    177.61 o 
   1  -5   4    13064.88    12949.49    328.45 o 
   3  -5   4      806.22      766.04    147.80 o 
   4  -5   4     2871.33     3058.02    251.41 o 
   5  -5   4     4012.79     4061.53    238.21 o 
   6  -5   4        2.73       25.56     78.98 o 
   7  -5   4      714.48      456.84    180.34 o 
  -6  -4   4      231.13      203.89     94.36 o 
  -5  -4   4     4278.42     3854.42    524.27 o 
  -4  -4   4    18573.65    17520.02    459.37 o 
  -3  -4   4    12348.71    12221.67    348.77 o 
  -2  -4   4      875.88      985.03     69.92 o 
  -1  -4   4    55742.66    54342.64    634.46 o 
   0  -4   4     2007.08     2455.51    100.64 o 
   1  -4   4    27902.17    26178.72    808.62 o 
   2  -4   4    14338.34    13806.08    431.91 o 
   3  -4   4     4554.78     4138.12    246.88 o 
   4  -4   4    29433.20    29174.03    747.75 o 
   5  -4   4     1817.71     1721.15    152.43 o 
   6  -4   4     2554.53     3068.70    331.70 o 
   7  -4   4     7520.41     8157.25    543.94 o 
  -7  -3   4     2150.28     1987.95    301.43 o 
  -6  -3   4    15863.07    15282.63    661.46 o 
  -5  -3   4     3296.88     3028.39    285.08 o 
  -4  -3   4    17551.88    17282.08    592.34 o 
  -3  -3   4     5136.44     5539.88    284.27 o 
  -2  -3   4      282.54      225.98     38.76 o 
  -1  -3   4    30075.31    28868.86    420.87 o 
   0  -3   4     3492.15     3281.37    117.50 o 
   1  -3   4    16203.14    16587.76    432.56 o 
   2  -3   4    61644.76    60126.68   1135.14 o 
   3  -3   4    42975.66    41170.39    879.36 o 
   4  -3   4     3963.47     3980.12    242.83 o 
   5  -3   4       82.77      123.80     72.39 o 
   6  -3   4    15710.43    15107.80    680.73 o 
   7  -3   4       15.15     -141.00     99.72 o 
  -7  -2   4      236.82      119.80    137.12 o 
  -6  -2   4    14574.24    12982.57    600.43 o 
  -5  -2   4      153.56       34.48     96.65 o 
  -4  -2   4      736.39      897.82    158.32 o 
  -3  -2   4     3143.19     3340.67    223.24 o 
  -2  -2   4     8531.43     8445.83    157.58 o 
  -1  -2   4       85.57      147.45     33.40 o 
   0  -2   4      587.61      560.36     52.14 o 
   1  -2   4    35626.36    34186.16    678.30 o 
   2  -2   4    21127.33    22460.15    527.75 o 
   3  -2   4     3460.36     3661.36    200.74 o 
   4  -2   4     2560.63     2319.01    176.94 o 
   5  -2   4      380.76      389.81     88.84 o 
   6  -2   4      568.55      603.35    175.00 o 
   7  -2   4      238.45      316.00    164.31 o 
  -7  -1   4     2071.06     1887.91    308.07 o 
  -6  -1   4     6002.98     5715.37    398.56 o 
  -5  -1   4     4920.51     4322.50    319.24 o 
  -4  -1   4     3571.39     3322.05    252.22 o 
  -3  -1   4      780.20      594.12    114.78 o 
  -2  -1   4    11702.67    11645.39    368.29 o 
  -1  -1   4      303.88      265.30     34.27 o 
   0  -1   4      405.87      514.85     28.66 o 
   1  -1   4     4353.03     4387.10    176.13 o 
   2  -1   4    39175.02    41706.23    806.19 o 
   3  -1   4     4856.81     4875.02    223.56 o 
   4  -1   4       42.83       57.10     48.91 o 
   5  -1   4    11588.09    11463.60    525.32 o 
   6  -1   4      246.38       99.24    124.81 o 
   7  -1   4     4467.02     5174.99    431.26 o 
  -7   0   4     2014.18     2604.74    331.54 o 
  -6   0   4     5344.66     5115.90    379.30 o 
  -5   0   4    10735.27    11029.58    508.16 o 
  -4   0   4     7499.72     7636.79    370.07 o 
  -3   0   4    33345.20    34451.02    470.66 o 
  -2   0   4    10294.51    10165.48    188.19 o 
  -1   0   4      549.89      694.08    141.41 o 
   0   0   4    30203.97    32213.39    617.92 o 
   1   0   4     4959.23     5720.22    200.41 o 
   2   0   4    23584.54    22634.34    501.20 o 
   3   0   4     4985.74     4766.23    209.80 o 
   4   0   4    15457.21    15266.69    340.54 o 
   5   0   4    40925.27    43043.72   1149.22 o 
   6   0   4     1029.85     1257.85    231.98 o 
   7   0   4     1210.75     1380.88    276.18 o 
  -7   1   4     6601.18     6524.79    473.68 o 
  -6   1   4    14130.39    13261.66    622.77 o 
  -5   1   4       86.17       44.84     86.45 o 
  -4   1   4        6.44       59.04     43.52 o 
  -3   1   4    62279.55    62254.71    829.66 o 
  -2   1   4     2118.69     2183.07     92.98 o 
  -1   1   4     3026.02     3602.14    105.84 o 
   0   1   4    68745.19    67692.77    679.85 o 
   1   1   4      289.86      336.88     68.15 o 
   2   1   4     2431.12     2468.92    152.98 o 
   3   1   4    26888.96    27417.24    454.70 o 
   4   1   4    17198.41    16936.70    352.93 o 
   5   1   4     5168.45     5381.88    354.21 o 
   6   1   4      107.44      316.32    148.61 o 
   7   1   4     3871.90     4065.43    406.66 o 
  -7   2   4     2524.31     2390.72    328.95 o 
  -6   2   4       13.40      123.84    107.17 o 
  -5   2   4     8773.94     9033.05    450.85 o 
  -4   2   4        7.93       40.46     69.93 o 
  -3   2   4     3327.63     3712.42    347.24 o 
  -2   2   4      550.07      678.06     65.65 o 
  -1   2   4     3641.69     3584.07    112.42 o 
   0   2   4     7493.08     7929.02    141.49 o 
   1   2   4     3041.01     3323.72    129.56 o 
   2   2   4    19267.56    20418.45    491.16 o 
   3   2   4     1167.69     1418.97     98.60 o 
   4   2   4     1107.54     1217.70    163.83 o 
   5   2   4     6004.85     5708.89    355.66 o 
   6   2   4     2011.51     2325.00    284.92 o 
   7   2   4      703.65      972.77    242.83 o 
  -7   3   4     2964.31     2918.96    361.98 o 
  -6   3   4     2833.05     2614.94    297.55 o 
  -4   3   4     5867.27     5616.40    201.71 o 
  -3   3   4      241.15      307.69     65.44 o 
  -2   3   4    13866.83    13540.29    275.41 o 
  -1   3   4    10628.71    11316.84    194.16 o 
   0   3   4     3392.34     3736.73    147.06 o 
   1   3   4    40144.41    40304.92    744.41 o 
   2   3   4      398.98      451.65     74.29 o 
   3   3   4    25333.11    25655.50    390.95 o 
   4   3   4     7848.52     8030.49    359.71 o 
   5   3   4     2188.67     2151.13    231.66 o 
  -7   4   4     5415.13     6006.11    461.70 o 
  -6   4   4     3086.79     3412.55    330.41 o 
  -5   4   4     5308.85     5073.50    376.46 o 
  -4   4   4    37895.08    37980.28    644.02 o 
  -3   4   4     2757.46     2929.10    145.03 o 
  -2   4   4    24750.86    26391.51    542.15 o 
  -1   4   4    20883.94    20792.77    366.04 o 
   0   4   4    34975.03    34150.69    578.92 o 
   1   4   4      837.67      744.49    138.09 o 
   2   4   4     3703.30     3799.64    117.81 o 
   3   4   4    26585.17    26984.61    540.53 o 
   4   4   4       87.55       52.94    115.26 o 
   5   4   4      526.75      664.22    190.05 o 
   6   4   4    17781.46    17830.87    869.97 o 
  -7   5   4     1406.76     1269.34    259.02 o 
  -6   5   4    12764.40    12597.93    601.08 o 
  -5   5   4    16688.12    16162.56    422.12 o 
  -4   5   4      489.25      722.95    105.31 o 
  -3   5   4     1599.17     1602.21    121.75 o 
  -2   5   4    37812.13    38016.49    597.33 o 
  -1   5   4        7.20      -38.63     30.70 o 
   0   5   4     3387.06     3468.59    524.91 o 
   1   5   4    10990.04    10854.13    351.78 o 
   2   5   4     3575.28     3725.59    359.14 o 
   3   5   4     7886.01     7649.14    477.32 o 
   4   5   4     3228.58     3347.47    375.57 o 
   5   5   4     8150.23     8731.13    601.08 o 
   6   5   4     9142.56     9088.74    649.16 o 
  -7   6   4     6394.57     5873.20    457.33 o 
  -6   6   4      897.92     1086.41    218.38 o 
  -5   6   4       44.60        3.50     64.90 o 
  -4   6   4      330.03      382.60     91.84 o 
  -3   6   4      707.99      760.40     99.68 o 
  -2   6   4     9361.39     8756.22    392.41 o 
  -1   6   4     8745.74     8916.90    377.84 o 
   0   6   4     4438.95     4476.16    296.82 o 
   1   6   4     1711.30     1854.29    355.50 o 
   2   6   4      130.43      293.30    146.83 o 
   3   6   4      599.84      789.19    219.68 o 
   4   6   4       68.07      165.45    140.35 o 
   5   6   4      934.68     1075.08    272.94 o 
  -6   7   4     8080.23     8145.21    332.40 o 
  -5   7   4     5570.54     5734.09    260.48 o 
  -4   7   4      380.39      343.52    138.57 o 
  -3   7   4    12867.26    12687.29    525.16 o 
  -2   7   4       18.24      -22.83     82.08 o 
  -1   7   4    12020.93    11953.35    384.63 o 
   0   7   4     3475.05     3200.29    208.06 o 
   1   7   4     3549.67     3898.88    393.38 o 
   2   7   4    20258.14    18958.57    493.26 o 
   3   7   4     8016.59     9267.46    606.10 o 
   4   7   4     2229.84     2368.55    382.86 o 
   5   7   4     2656.83     3049.11    450.53 o 
  -6   8   4     7450.19     8883.63    501.36 o 
  -5   8   4     1009.97     1156.51    217.25 o 
  -4   8   4     1335.80     1410.51    235.06 o 
  -3   8   4    22623.75    22669.95    765.07 o 
  -2   8   4     8760.73     9251.27    457.97 o 
  -1   8   4       15.50       29.75     83.58 o 
   0   8   4     6837.89     7097.95    314.33 o 
   1   8   4    31803.34    29735.25   1029.43 o 
   2   8   4      278.54      229.84     97.78 o 
   3   8   4       28.86     -141.57     94.38 o 
   4   8   4    17159.58    15628.75    884.54 o 
  -5   9   4      393.21      677.33    202.84 o 
  -4   9   4    14587.30    13953.23    629.57 o 
  -3   9   4     5082.46     4601.43    371.53 o 
  -2   9   4      545.75      840.19    194.59 o 
  -1   9   4    10973.91    10653.10    413.59 o 
   0   9   4        7.02      104.33     92.94 o 
   1   9   4      265.06      208.32    104.86 o 
   2   9   4     1033.43     1043.15    217.65 o 
   3   9   4     1383.03     1606.07    343.68 o 
  -4  10   4      295.84      267.27    150.55 o 
  -3  10   4     1493.93     1442.40    258.05 o 
  -2  10   4     4606.05     5023.79    385.61 o 
  -1  10   4       12.27     -120.71     80.47 o 
   0  10   4     7601.03     7250.52    695.38 o 
   1  10   4      680.38      834.94    158.84 o 
   0 -11   5       23.56     -116.83     92.30 o 
   1 -11   5      369.67      432.78    144.13 o 
   2 -11   5        3.60      -29.95    117.21 o 
  -2 -10   5    10155.48     9034.50    654.50 o 
  -1 -10   5     3528.07     3923.59    269.28 o 
   0 -10   5     1397.96     1678.03    204.38 o 
   1 -10   5     5909.40     5460.94    314.92 o 
   2 -10   5     2085.37     1935.66    277.96 o 
   3 -10   5     7430.64     7325.32    469.79 o 
   4 -10   5     2514.14     2664.80    333.32 o 
  -3  -9   5     1856.17     1614.81    332.19 o 
  -2  -9   5    12633.22    12325.80    719.58 o 
  -1  -9   5      235.67      248.27    162.37 o 
   0  -9   5       64.32       60.22     89.19 o 
   1  -9   5    33140.93    33095.66    748.52 o 
   2  -9   5      381.01      484.85    158.65 o 
   3  -9   5      251.62      384.15    152.50 o 
   4  -9   5     7779.85     7053.67    447.45 o 
   5  -9   5     1649.82     1568.18    268.41 o 
  -4  -8   5    11049.59    11350.60    722.82 o 
  -3  -8   5      879.56      704.36    224.21 o 
  -2  -8   5        6.49      180.50    155.25 o 
  -1  -8   5    10478.40    11358.73    374.05 o 
   0  -8   5     5110.50     5088.28    263.33 o 
   1  -8   5     8628.04     8372.76    329.57 o 
   2  -8   5      197.14      280.71    134.53 o 
   3  -8   5     5510.99     4963.73    345.63 o 
   4  -8   5      754.31      275.85    154.76 o 
   5  -8   5        3.13      -44.57     65.94 o 
   6  -8   5      221.33      161.78    155.49 o 
  -5  -7   5       44.66      171.92    144.40 o 
  -4  -7   5      185.27       29.46    141.97 o 
  -3  -7   5     2784.20     2926.08    361.33 o 
  -2  -7   5     4046.55     4234.92    389.33 o 
  -1  -7   5     3287.22     3216.82    197.23 o 
   0  -7   5     4856.77     4982.82    235.82 o 
   1  -7   5     3164.31     3052.62    198.25 o 
   2  -7   5     7467.66     7074.56    376.55 o 
   3  -7   5      128.55       75.76    108.79 o 
   4  -7   5     9162.54     9176.96    454.90 o 
   5  -7   5     7826.60     6752.70    289.69 o 
   6  -7   5      508.35      621.39    131.52 o 
  -6  -6   5     4044.41     4367.99    498.28 o 
  -5  -6   5     6855.53     6444.50    513.50 o 
  -4  -6   5      130.89      217.90    134.85 o 
  -3  -6   5    12338.08    12198.39    624.72 o 
  -2  -6   5     4408.33     4390.06    162.72 o 
  -1  -6   5    29729.52    29862.87    461.93 o 
   0  -6   5    27822.29    26645.99    449.29 o 
   1  -6   5     6823.97     6471.98    250.81 o 
   2  -6   5    12580.94    11182.08    447.29 o 
   3  -6   5     2908.16     2943.56    256.10 o 
   4  -6   5    33797.53    32926.69    896.04 o 
   5  -6   5     2597.11     2829.76    276.99 o 
   6  -6   5        3.59       16.58     79.38 o 
   7  -6   5     9930.18    10745.80    643.17 o 
  -6  -5   5     3672.02     3501.91    425.92 o 
  -5  -5   5    13494.08    13803.09    458.06 o 
  -4  -5   5    11416.43    12267.69    399.29 o 
  -3  -5   5     1464.70     1630.42    180.26 o 
  -2  -5   5     1084.40     1055.93     95.52 o 
  -1  -5   5    21194.87    21082.08    417.33 o 
   0  -5   5        5.49       -2.27     37.94 o 
   1  -5   5       23.10       31.48     60.00 o 
   2  -5   5    59610.64    56325.62   1174.80 o 
   3  -5   5     2368.24     2405.94    217.57 o 
   4  -5   5     4135.14     4634.62    298.84 o 
   5  -5   5     1334.37     1271.61    198.80 o 
   6  -5   5     6168.60     5940.23    490.03 o 
   7  -5   5     2119.37     1954.44    320.37 o 
  -6  -4   5     7352.11     6625.41    330.02 o 
  -5  -4   5     1657.47     1880.89    187.63 o 
  -4  -4   5      824.53      887.04    128.01 o 
  -3  -4   5      829.49     1006.50    119.95 o 
  -2  -4   5        4.63       51.57     43.21 o 
  -1  -4   5      394.05      568.86     70.13 o 
   0  -4   5     4545.82     4642.76    140.33 o 
   1  -4   5    32675.11    32746.68    733.18 o 
   2  -4   5    23801.86    24720.88    632.65 o 
   3  -4   5    13034.48    13483.60    461.37 o 
   4  -4   5     2189.77     2087.19    201.06 o 
   5  -4   5      169.67      222.92    120.60 o 
   6  -4   5     2709.25     2896.78    329.28 o 
   7  -4   5        6.36     -100.85    103.77 o 
  -7  -3   5        5.46      223.89    148.29 o 
  -6  -3   5       52.66      -40.80    109.43 o 
  -5  -3   5    32349.26    31613.64    939.10 o 
  -4  -3   5      668.99      541.83    143.11 o 
  -3  -3   5       14.69      -14.25     71.55 o 
  -2  -3   5    52727.57    52907.36    603.61 o 
  -1  -3   5     6573.77     6666.54    188.56 o 
   0  -3   5      124.79      212.32     44.09 o 
   1  -3   5    23990.16    23581.04    556.08 o 
   2  -3   5    10510.34    10488.88    356.47 o 
   3  -3   5    35418.74    33982.51    782.07 o 
   4  -3   5     2360.19     2388.13    204.62 o 
   5  -3   5    11594.98    11325.92    337.85 o 
   6  -3   5     8129.51     8910.01    529.53 o 
   7  -3   5     7045.37     6642.16    498.28 o 
  -7  -2   5    14129.83    15162.84    728.16 o 
  -6  -2   5      307.76      453.93    169.98 o 
  -5  -2   5    18244.18    17426.48    652.72 o 
  -4  -2   5    11442.53    11509.73    473.19 o 
  -3  -2   5     6430.18     6172.21    302.24 o 
  -2  -2   5    57693.77    59585.55    799.31 o 
  -1  -2   5    36519.81    36106.50    420.64 o 
   0  -2   5    27224.47    26936.48    473.36 o 
   1  -2   5    34944.80    34379.94    697.89 o 
   2  -2   5    33501.23    33359.73    718.12 o 
   3  -2   5     1156.40     1002.07    127.57 o 
   4  -2   5     1143.43     1356.28    154.60 o 
   5  -2   5    49697.87    47591.51    798.72 o 
   6  -2   5      226.40      150.55    126.27 o 
   7  -2   5      136.73       41.93    118.01 o 
  -7  -1   5     9194.21     9237.18    555.11 o 
  -6  -1   5       75.80      -11.82    108.46 o 
  -5  -1   5      123.51      243.48    124.00 o 
  -4  -1   5     2691.24     2492.06    225.99 o 
  -3  -1   5    36329.23    38024.30    902.03 o 
  -2  -1   5     7690.62     8055.66    155.96 o 
  -1  -1   5      645.08      750.35     77.62 o 
   0  -1   5    24757.67    24135.14    334.09 o 
   1  -1   5      951.59      891.02     96.00 o 
   2  -1   5      245.52      253.35     76.09 o 
   3  -1   5    40066.73    40942.93    853.46 o 
   4  -1   5      195.12      166.58     81.75 o 
   5  -1   5     5574.70     5781.13    228.20 o 
   6  -1   5     1368.45     1604.12    262.58 o 
   7  -1   5     2722.88     3088.94    372.34 o 
  -7   0   5     2679.73     2748.17    344.65 o 
  -6   0   5     5877.35     6096.28    412.48 o 
  -5   0   5    11941.95    11779.76    519.98 o 
  -4   0   5     2825.85     3129.08    242.50 o 
  -3   0   5     5782.13     5815.70    135.79 o 
  -2   0   5    35703.89    36367.54    618.48 o 
  -1   0   5     1296.42     1322.22     71.90 o 
   0   0   5     4100.85     4096.25    124.58 o 
   1   0   5     1570.97     1717.28    126.11 o 
   2   0   5     1046.70     1010.49    111.86 o 
   3   0   5     2312.03     2109.53    156.38 o 
   4   0   5    14689.96    14359.86    515.69 o 
   5   0   5     1062.32      958.20    187.14 o 
   6   0   5     6378.22     6586.96    439.36 o 
   7   0   5     1408.04     1329.89    279.58 o 
  -7   1   5      289.51      458.95    174.51 o 
  -6   1   5     1905.57     2038.46    272.13 o 
  -5   1   5      645.80      788.06    173.38 o 
  -4   1   5    40679.04    41134.25   1068.53 o 
  -3   1   5     7249.29     7522.37    185.57 o 
  -2   1   5    11667.62    11094.64    222.54 o 
  -1   1   5     6684.13     6904.35    159.40 o 
   0   1   5     7842.59     7824.20    139.47 o 
   2   1   5    10969.54    11280.99    348.70 o 
   3   1   5     9120.98     9270.37    327.01 o 
   4   1   5    37891.07    37263.36    611.78 o 
   5   1   5     3540.32     3999.38    305.48 o 
   6   1   5     6725.21     6572.87    433.53 o 
   7   1   5     4552.39     4417.53    427.70 o 
  -7   2   5     2543.94     2838.66    347.73 o 
  -6   2   5     5683.92     5225.99    392.57 o 
  -5   2   5      377.89      563.52    156.71 o 
  -4   2   5    26427.63    26271.97   1094.67 o 
  -3   2   5      326.38      378.97     62.02 o 
  -2   2   5    13140.52    13965.56    318.67 o 
  -1   2   5    54253.22    52722.63    830.96 o 
   0   2   5       35.32       54.83     32.79 o 
   1   2   5      243.47      377.72     61.58 o 
   2   2   5    15639.82    17388.28    469.14 o 
   3   2   5    19634.98    20661.93    576.47 o 
   4   2   5       18.07       99.92     90.66 o 
   5   2   5       90.70      110.08    109.11 o 
   6   2   5    17719.42    18795.06    748.07 o 
   7   2   5      484.24      599.95    208.35 o 
  -7   3   5     1474.79     1493.56    281.68 o 
  -6   3   5    15238.69    16741.55    713.75 o 
  -5   3   5      206.87      318.10    128.54 o 
  -4   3   5     1109.86     1273.15    113.97 o 
  -3   3   5     2752.57     2882.20    183.98 o 
  -2   3   5     5020.84     4863.65    158.25 o 
  -1   3   5     6768.90     6643.96    146.83 o 
   0   3   5      557.76      589.75     62.85 o 
   1   3   5      578.45      478.98    109.03 o 
   2   3   5      800.37      981.91     68.32 o 
   3   3   5        7.58      -38.42     39.00 o 
   4   3   5        3.69      123.52     87.90 o 
   5   3   5     1389.54     1577.57    216.12 o 
  -7   4   5     1359.35     1700.93    300.95 o 
  -6   4   5     1067.40      876.29    206.57 o 
  -5   4   5     2361.36     2649.02    188.03 o 
  -4   4   5       54.88       -2.44     86.28 o 
  -3   4   5        3.27        0.37     87.34 o 
  -2   4   5     1236.01     1161.47     90.97 o 
  -1   4   5    19809.33    19856.30    360.11 o 
   0   4   5    20413.27    19372.07    404.77 o 
   1   4   5       53.52       41.21     51.02 o 
   2   4   5    14927.24    15020.25    365.35 o 
   3   4   5     1712.37     1819.21    146.53 o 
   4   4   5      704.06      664.70    193.29 o 
   5   4   5    10162.82     9734.66    592.02 o 
   6   4   5     2398.80     1764.55    317.62 o 
  -7   5   5      428.56      598.98    199.28 o 
  -6   5   5     4856.24     5458.94    396.94 o 
  -5   5   5    13772.44    14644.99    448.99 o 
  -4   5   5      489.99      503.28     95.69 o 
  -3   5   5    25884.85    26280.26    498.09 o 
  -2   5   5     8389.67     8178.57    445.75 o 
  -1   5   5    24482.85    23899.36    497.62 o 
   0   5   5     1379.13     1492.48    130.73 o 
   1   5   5       43.71       47.19    111.70 o 
   2   5   5    21587.87    21550.88    686.15 o 
   3   5   5      257.65      331.58    224.37 o 
   4   5   5     3409.81     3483.13    380.43 o 
   5   5   5    12793.95    13336.61    744.35 o 
   6   5   5     3846.83     3847.86    467.85 o 
  -7   6   5     1731.41     2172.34    329.76 o 
  -6   6   5     4699.23     4849.60    381.73 o 
  -5   6   5     1091.61     1201.35    187.79 o 
  -4   6   5        0.42       58.88     68.10 o 
  -3   6   5    42801.70    44497.59   1472.92 o 
  -2   6   5        5.61       87.26     93.41 o 
  -1   6   5       67.18        0.47     69.25 o 
   0   6   5    12526.23    12398.45    364.58 o 
   1   6   5     8103.53     7919.95    292.27 o 
   2   6   5     7780.31     7440.31    565.47 o 
   3   6   5        8.56       50.53     70.68 o 
   4   6   5     5680.52     6865.24    519.98 o 
   5   6   5     2978.70     2976.91    420.09 o 
  -6   7   5       23.43      -99.07    101.83 o 
  -5   7   5     1375.57     1932.10    249.79 o 
  -4   7   5     1629.50     1526.74    217.57 o 
  -3   7   5     2069.82     1857.15    228.58 o 
  -2   7   5     2265.66     2268.82    241.86 o 
  -1   7   5    13509.30    13239.36    408.40 o 
   0   7   5     9520.30     8907.00    333.20 o 
   1   7   5     2293.35     2342.00    476.51 o 
   2   7   5      248.28      251.07    102.31 o 
   3   7   5     1612.51     1593.60    309.04 o 
   4   7   5       83.90      234.73    161.24 o 
  -6   8   5      977.45     1169.46    236.68 o 
  -5   8   5      892.26      780.94    186.82 o 
  -4   8   5     4260.45     4495.72    343.68 o 
  -3   8   5        5.58       25.90    101.34 o 
  -2   8   5     4559.60     3680.95    306.29 o 
  -1   8   5     4574.32     4261.78    253.53 o 
   0   8   5    18827.38    17919.66    676.44 o 
   1   8   5    21202.71    21729.35   1615.94 o 
   2   8   5     2158.56     2232.70    200.18 o 
   3   8   5      596.48      315.19    199.12 o 
   4   8   5      210.64      313.73    206.57 o 
  -5   9   5      909.91      779.96    199.28 o 
  -4   9   5     9387.96     9448.28    520.30 o 
  -3   9   5     7568.28     6954.44    432.07 o 
  -2   9   5     5139.96     4483.74    364.73 o 
  -1   9   5     4978.31     5325.14    303.79 o 
   0   9   5    25760.13    25779.36    670.01 o 
   1   9   5      920.80     1269.17    180.67 o 
   2   9   5       40.50       -9.56     87.72 o 
   3   9   5    19728.21    21088.33   1036.71 o 
  -4  10   5       42.68       64.92    128.70 o 
  -3  10   5      177.42      188.76    141.65 o 
  -2  10   5     8921.62     8178.78    491.81 o 
  -1  10   5       26.63       51.94    100.11 o 
   0  10   5       11.71      -27.89     86.29 o 
   1  10   5     2600.04     2419.84    245.36 o 
   0 -11   6       39.63       55.01    105.48 o 
   1 -11   6    10035.42    10905.81    457.14 o 
   2 -11   6      783.34     1342.03    262.58 o 
  -2 -10   6     3172.86     2779.90    426.41 o 
  -1 -10   6     1296.73     1289.96    182.41 o 
   0 -10   6      397.79      494.65    133.65 o 
   1 -10   6      148.52      122.02    100.89 o 
   2 -10   6      629.54      587.97    193.62 o 
   3 -10   6      919.92     1309.01    254.00 o 
   4 -10   6      545.16      445.83    178.07 o 
  -3  -9   6     9280.97     9176.48    645.28 o 
  -2  -9   6     2070.45     2015.64    347.73 o 
  -1  -9   6     2692.28     2636.02    299.33 o 
   0  -9   6    11259.74    11502.50    411.11 o 
   1  -9   6      281.43      228.56    105.57 o 
   2  -9   6     3182.64     3440.07    317.78 o 
   3  -9   6     1715.03     1451.95    245.42 o 
   4  -9   6     4797.99     5305.80    390.31 o 
   5  -9   6     8639.95     9465.44    542.32 o 
  -4  -8   6      338.85      250.60    184.87 o 
  -3  -8   6    25024.94    24444.38   1015.51 o 
  -2  -8   6     1358.85     1295.08    271.97 o 
  -1  -8   6      403.83      390.12    105.02 o 
   0  -8   6    36856.14    37622.05    759.64 o 
   1  -8   6      143.61      139.36     91.18 o 
   2  -8   6     2372.73     2381.50    257.72 o 
   3  -8   6    12994.91    12192.56    538.75 o 
   4  -8   6     6296.66     6121.86    394.51 o 
   5  -8   6       75.06      -21.69    125.30 o 
   6  -8   6        9.47      181.81     92.74 o 
  -5  -7   6    17567.18    16511.83    872.89 o 
  -4  -7   6        4.79      -82.08     98.26 o 
  -3  -7   6       45.48       28.17    112.35 o 
  -2  -7   6     5389.49     5702.74    423.82 o 
  -1  -7   6     1654.46     1807.17    206.73 o 
   0  -7   6     5094.96     5449.65    191.70 o 
   1  -7   6      103.67      174.29     89.96 o 
   2  -7   6    13778.43    13679.97    537.30 o 
   3  -7   6     4273.49     4159.48    313.73 o 
   4  -7   6     1001.79      886.32    191.35 o 
   5  -7   6      849.30      707.60    186.17 o 
   6  -7   6      180.87      275.89    150.63 o 
  -6  -6   6     2207.09     1830.60    349.35 o 
  -5  -6   6     2326.08     2334.06    360.52 o 
  -4  -6   6     1019.18     1185.81    245.26 o 
  -3  -6   6      218.64      317.39    106.51 o 
  -2  -6   6       32.87        6.17     54.31 o 
  -1  -6   6    10642.60    10881.79    258.70 o 
   0  -6   6       29.48       76.06     62.80 o 
   1  -6   6     9324.87     9388.16    428.83 o 
   2  -6   6        6.46      -42.25     87.26 o 
   3  -6   6    16250.78    16481.40    586.35 o 
   4  -6   6     8289.63     8049.75    416.37 o 
   5  -6   6      707.25      827.40    189.24 o 
   6  -6   6     8220.68     7902.10    340.77 o 
  -6  -5   6     2152.47     2145.63    356.31 o 
  -5  -5   6     9041.96     9158.55    375.28 o 
  -4  -5   6    11577.96    12516.17    410.34 o 
  -3  -5   6     3200.73     3497.03    209.75 o 
  -2  -5   6    23035.21    23505.38    378.37 o 
  -1  -5   6    15665.61    16273.34    303.58 o 
   0  -5   6    21195.21    21960.88    434.52 o 
   1  -5   6    30195.68    29763.46    550.64 o 
   2  -5   6     6513.07     5978.43    310.33 o 
   3  -5   6    15958.32    16012.90    546.04 o 
   4  -5   6     2051.17     2072.78    223.24 o 
   5  -5   6     6017.56     6308.35    372.98 o 
   6  -5   6    19612.42    20054.03    535.99 o 
   7  -5   6     2203.78     2354.14    351.62 o 
  -6  -4   6    10591.17    10009.98    406.34 o 
  -5  -4   6    12093.39    11375.99    398.92 o 
  -4  -4   6     3119.65     3512.63    391.92 o 
  -3  -4   6      586.10      531.48    103.92 o 
  -2  -4   6    62312.25    63207.03    728.77 o 
  -1  -4   6    16742.98    17578.68    296.86 o 
   0  -4   6     2307.49     2674.69    118.18 o 
   1  -4   6    41172.02    40818.77    876.45 o 
   2  -4   6     2046.06     1973.22    177.91 o 
   3  -4   6      869.48     1072.65    159.13 o 
   4  -4   6     5384.64     5395.00    315.35 o 
   5  -4   6    19612.17    19244.78    628.12 o 
   6  -4   6     3144.50     3024.02    345.46 o 
   7  -4   6       34.86      -42.90    102.31 o 
  -7  -3   6     5843.12     5865.60    448.58 o 
  -6  -3   6     2430.46     2337.63    291.72 o 
  -5  -3   6     1169.53     1321.96    223.89 o 
  -4  -3   6    10047.38     9687.39    440.65 o 
  -3  -3   6     2756.86     2730.78    371.85 o 
  -2  -3   6     2003.26     2105.16    106.84 o 
  -1  -3   6     2277.60     2317.33     94.02 o 
   0  -3   6     5651.96     5449.29    145.32 o 
   1  -3   6     6515.48     7013.36    275.37 o 
   2  -3   6     8487.81     8864.85    333.65 o 
   3  -3   6    15777.63    15348.36    484.20 o 
   4  -3   6        7.97      -81.43     75.28 o 
   5  -3   6     1590.84     1917.21    208.02 o 
   6  -3   6       31.25       -2.27    113.48 o 
   7  -3   6     1895.36     2032.80    324.90 o 
  -7  -2   6      238.44      -26.71    146.02 o 
  -6  -2   6    10931.23     9411.21    524.51 o 
  -5  -2   6     4953.54     4998.86    355.34 o 
  -4  -2   6     2054.59     1956.87    217.09 o 
  -3  -2   6    55105.14    55340.71   1213.82 o 
  -2  -2   6      207.52      116.33    101.02 o 
  -1  -2   6      930.92      784.84     79.75 o 
   0  -2   6    20636.54    20865.69    335.99 o 
   1  -2   6     3843.65     3589.87    155.17 o 
   2  -2   6    28193.32    27553.88    648.51 o 
   3  -2   6    14010.90    14081.45    446.48 o 
   4  -2   6     4076.23     3744.09    240.72 o 
   5  -2   6     8095.69     8290.96    376.38 o 
   6  -2   6     5881.08     6051.28    433.85 o 
   7  -2   6     4775.95     5423.00    480.64 o 
  -7  -1   6        0.03       39.18    136.47 o 
  -6  -1   6     3506.89     2933.53    322.31 o 
  -5  -1   6    12327.96    12264.44    540.86 o 
  -4  -1   6    13318.96    13017.21    511.40 o 
  -3  -1   6    44529.97    44673.27   1031.05 o 
  -2  -1   6    14725.16    14437.47    251.44 o 
  -1  -1   6    18819.25    18668.84    309.71 o 
   0  -1   6    28190.95    27800.49    433.69 o 
   1  -1   6    76130.46    74519.45   1296.54 o 
   2  -1   6     2227.01     2333.74    162.69 o 
   3  -1   6       80.53      117.04     75.11 o 
   4  -1   6    38736.21    39718.76    891.67 o 
   5  -1   6     1782.53     1735.11    263.63 o 
   6  -1   6     2701.53     2497.41    311.79 o 
   7  -1   6    14844.23    16493.54    796.80 o 
  -7   0   6      496.22      315.51    165.93 o 
  -6   0   6     3985.16     4369.13    359.39 o 
  -5   0   6     4296.15     4178.10    316.65 o 
  -4   0   6    21579.50    21513.28    676.03 o 
  -3   0   6     3224.56     3338.49    109.71 o 
  -2   0   6      249.20      382.38     50.47 o 
  -1   0   6    94225.81    92498.17   1119.28 o 
   0   0   6     3715.25     4182.43    227.61 o 
   1   0   6       63.42      122.06     64.75 o 
   2   0   6    24597.09    25168.98    591.21 o 
   3   0   6     3657.88     3629.31    209.97 o 
   4   0   6      354.18      367.64    100.69 o 
   5   0   6      123.88       56.66     96.00 o 
   6   0   6     9539.68    10375.89    562.39 o 
   7   0   6     1315.21     1368.58    273.26 o 
  -7   1   6     2991.37     3320.59    381.89 o 
  -6   1   6     2122.33     2033.93    276.01 o 
  -5   1   6     8711.57     9745.34    474.32 o 
  -4   1   6     6634.48     6742.48    405.44 o 
  -3   1   6      487.84      425.36     57.62 o 
  -2   1   6     1695.69     1619.49     89.16 o 
  -1   1   6     6422.89     6752.63    167.98 o 
   0   1   6    41600.45    40685.35    581.85 o 
   1   1   6     2018.07     2444.56    109.64 o 
   2   1   6     3420.67     4141.35    217.25 o 
   3   1   6    18674.60    20058.26    539.73 o 
   4   1   6      744.36      624.60     92.83 o 
   5   1   6     2164.12     2104.19    247.52 o 
   6   1   6     2551.59     2075.86    287.18 o 
   7   1   6     3973.78     4087.93    424.79 o 
  -7   2   6      635.42      561.90    190.05 o 
  -6   2   6      856.50      882.76    203.49 o 
  -5   2   6    14759.64    15549.26    615.16 o 
  -4   2   6     1476.18     1688.56    502.33 o 
  -3   2   6     3353.52     3604.77    144.31 o 
  -2   2   6    44563.14    42872.09    874.58 o 
  -1   2   6    14941.02    15680.53    285.66 o 
   0   2   6    63124.03    60616.63    657.21 o 
   1   2   6     9818.35     9948.90    301.35 o 
   2   2   6    24274.11    24606.46    456.14 o 
   3   2   6    35370.23    35930.48    812.99 o 
   4   2   6    12889.42    13210.38    332.69 o 
   5   2   6    12686.45    13725.13    568.87 o 
   6   2   6     3938.68     3767.24    353.56 o 
  -7   3   6      791.06     1014.37    228.26 o 
  -6   3   6       62.63       26.23    106.36 o 
  -5   3   6    10032.94    10813.79    507.83 o 
  -4   3   6      408.86      524.36     89.34 o 
  -3   3   6    23791.21    24285.43    441.51 o 
  -2   3   6    62260.65    61885.81    840.89 o 
  -1   3   6    18450.64    18531.33    281.20 o 
   0   3   6     4084.71     4940.37    125.48 o 
   1   3   6     6465.91     6524.65    241.69 o 
   2   3   6    31714.52    32588.87    578.15 o 
   3   3   6      456.49      671.59    114.30 o 
   4   3   6        7.94       30.76     78.68 o 
  -7   4   6     2774.88     3076.96    367.32 o 
  -6   4   6       58.36       98.43    129.83 o 
  -5   4   6        6.51       35.70     66.08 o 
  -4   4   6      423.71      521.26     94.09 o 
  -3   4   6     9636.69     9580.76    406.17 o 
  -2   4   6     4675.10     4723.61    166.64 o 
  -1   4   6     1202.31     1237.94    145.91 o 
   0   4   6    18625.76    19133.48    413.68 o 
   1   4   6      314.21      411.52    193.29 o 
   2   4   6     1194.71     1275.79    123.94 o 
   3   4   6     5269.08     5499.99    234.82 o 
   4   4   6     3567.33     3628.50    364.57 o 
   5   4   6     2313.52     1979.37    309.20 o 
   6   4   6     4404.12     3383.89    416.69 o 
  -7   5   6     1112.25     1049.34    242.02 o 
  -6   5   6     1566.69     1797.09    267.76 o 
  -5   5   6      115.41      145.31     81.11 o 
  -4   5   6      797.91      717.20    120.44 o 
  -3   5   6      144.95      127.28     63.40 o 
  -2   5   6     4201.46     4214.27    165.67 o 
  -1   5   6     6407.39     6503.83    245.09 o 
   0   5   6     1091.21     1015.30    117.55 o 
   1   5   6    40132.01    39406.28    830.80 o 
   2   5   6     1363.13     1243.57    132.93 o 
   3   5   6      272.06      215.89     89.06 o 
   4   5   6     6522.31     6957.84    493.91 o 
   5   5   6     2737.81     2528.49    375.41 o 
  -7   6   6     7111.86     7112.28    498.28 o 
  -6   6   6     8102.79     9178.42    524.99 o 
  -5   6   6      301.66      516.39    108.55 o 
  -4   6   6     5180.21     5548.03    320.53 o 
  -3   6   6     4087.65     4297.41    287.83 o 
  -2   6   6     6583.34     6334.09    338.02 o 
  -1   6   6    17171.20    17523.95    451.30 o 
   0   6   6     2923.60     3479.77    204.33 o 
   1   6   6    26036.68    25034.11    554.09 o 
   2   6   6     1322.82     1511.50    151.39 o 
   3   6   6     2732.41     2701.49    199.18 o 
   4   6   6    12175.60    12454.17    705.66 o 
   5   6   6     7074.46     6340.41    564.98 o 
  -6   7   6        5.28      -94.54    107.17 o 
  -5   7   6        8.69       72.04    112.51 o 
  -4   7   6    12402.71    11599.74    513.34 o 
  -3   7   6      511.27      389.82    133.07 o 
  -2   7   6     2112.48     2047.85    230.69 o 
  -1   7   6    10391.08    10378.69    364.60 o 
   0   7   6     2907.70     3095.60    213.43 o 
   1   7   6     4847.08     4665.19    245.03 o 
   2   7   6     1300.88      988.78    146.52 o 
   3   7   6     9464.64    10685.57    649.65 o 
   4   7   6     8571.75     8303.75    612.25 o 
  -6   8   6      281.26       80.13    135.34 o 
  -5   8   6     3052.47     3474.22    329.11 o 
  -4   8   6     1101.08      666.97    181.80 o 
  -3   8   6     1389.97     1462.80    229.55 o 
  -2   8   6     5162.29     5345.46    354.37 o 
  -1   8   6     3267.54     3225.54    464.85 o 
   0   8   6     1173.20     1179.09    161.54 o 
   1   8   6      528.43      700.44    133.29 o 
   2   8   6     1492.52     1726.02    310.98 o 
   3   8   6        2.57     -144.89    122.87 o 
  -5   9   6     3338.27     3452.69    351.29 o 
  -4   9   6      918.96      993.65    217.90 o 
  -3   9   6     2929.01     3020.30    316.97 o 
  -2   9   6      500.73      139.38    119.80 o 
  -1   9   6     3755.63     3805.36    420.90 o 
   0   9   6     3476.37     3641.11    277.31 o 
   1   9   6      150.62      121.39    135.50 o 
   2   9   6     5362.00     5537.66    492.54 o 
  -3  10   6      862.10      838.08    217.41 o 
  -2  10   6      788.70      594.61    178.88 o 
  -1  10   6     9129.74     9026.13    415.47 o 
   0  10   6      331.99      297.01    120.68 o 
   1  10   6     1734.58     1478.44    203.22 o 
   0 -11   7     6519.50     7015.71    517.79 o 
   1 -11   7     4049.36     4377.71    400.34 o 
   2 -11   7     1482.27     1573.20    290.10 o 
  -2 -10   7       22.63       15.54    154.92 o 
  -1 -10   7       46.47        1.78    152.98 o 
   0 -10   7    12151.83    12921.71    464.72 o 
   1 -10   7      727.22      584.94    154.63 o 
   2 -10   7     2631.35     2278.54    296.57 o 
   3 -10   7    10725.69    10091.62    546.53 o 
   4 -10   7       16.37      -56.66    119.63 o 
  -3  -9   7     1824.77     1792.23    358.58 o 
  -2  -9   7      854.59      983.29    265.17 o 
  -1  -9   7     1525.24     1547.42    194.34 o 
   0  -9   7       28.34      149.80    117.53 o 
   1  -9   7     2901.45     2734.66    223.80 o 
   2  -9   7      202.38      187.63    132.10 o 
   3  -9   7      724.88     1344.78    242.67 o 
   4  -9   7     4243.30     3491.87    349.67 o 
   5  -9   7      538.28      610.79    184.23 o 
  -4  -8   7     9403.37     9460.10    649.00 o 
  -3  -8   7      246.60      500.55    206.24 o 
  -2  -8   7      708.04      657.90    207.54 o 
  -1  -8   7    21124.50    22078.05    572.43 o 
   0  -8   7     2064.77     2006.51    201.55 o 
   1  -8   7     6303.60     6841.01    417.83 o 
   2  -8   7     4949.19     4940.42    345.30 o 
   3  -8   7     3958.02     4077.09    335.75 o 
   4  -8   7     7604.25     7361.09    442.92 o 
   5  -8   7       33.67       63.46    124.49 o 
   6  -8   7     7851.91     8114.73    366.29 o 
  -5  -7   7       68.07      -89.20    115.42 o 
  -4  -7   7    12010.04    11157.31    665.83 o 
  -3  -7   7     2004.80     2546.46    336.72 o 
  -2  -7   7    13420.59    14542.82    683.97 o 
  -1  -7   7    45843.60    44488.11    640.05 o 
   0  -7   7     3614.13     3732.59    167.15 o 
   1  -7   7     1892.22     1883.86    214.98 o 
   2  -7   7    14555.05    13244.82    528.56 o 
   3  -7   7     3338.70     2899.04    276.50 o 
   4  -7   7     1396.25     1397.23    225.83 o 
   5  -7   7        6.89      -73.50    112.19 o 
   6  -7   7    11737.75    11955.67    434.10 o 
  -6  -6   7    15539.32    13859.01    805.70 o 
  -5  -6   7      429.01      665.19    212.56 o 
  -4  -6   7     2109.83     2021.95    307.42 o 
  -3  -6   7    11054.27    12215.88    565.55 o 
  -2  -6   7     8819.24     8883.17    234.90 o 
  -1  -6   7     1890.65     1979.77    149.71 o 
   0  -6   7     1790.27     1764.04    119.10 o 
   1  -6   7     5568.89     6002.26    244.36 o 
   2  -6   7     7311.26     7583.85    375.57 o 
   3  -6   7      229.32       87.90    109.76 o 
   4  -6   7     2453.18     2586.61    269.05 o 
   5  -6   7      202.58      401.64    153.14 o 
   6  -6   7     1321.83     1359.16    176.66 o 
  -6  -5   7      194.14      150.23    141.97 o 
  -5  -5   7     3502.74     3339.39    245.84 o 
  -4  -5   7     6280.25     6390.84    297.10 o 
  -3  -5   7      587.89      506.64    105.64 o 
  -2  -5   7     1207.63     1292.10    151.15 o 
  -1  -5   7     1866.33     1647.41    107.92 o 
   0  -5   7      816.71      831.94     83.88 o 
   1  -5   7       11.29       42.58     72.85 o 
   2  -5   7    19885.71    19647.39    596.22 o 
   3  -5   7       67.19       31.57     93.41 o 
   4  -5   7      156.88      101.50    106.84 o 
   5  -5   7    15112.90    14606.76    569.84 o 
   6  -5   7      185.38      195.80    130.64 o 
   7  -5   7      598.53      624.55    213.20 o 
  -6  -4   7     3805.14     3695.64    268.14 o 
  -5  -4   7    12622.97    12588.44    424.41 o 
  -4  -4   7      353.72      450.13    107.26 o 
  -3  -4   7    26564.27    26302.76    855.97 o 
  -2  -4   7    15289.05    15184.70    272.27 o 
  -1  -4   7     3548.61     3618.46    198.84 o 
   0  -4   7    27414.46    26919.91    399.97 o 
   1  -4   7     3435.96     3898.04    227.29 o 
   2  -4   7    33163.15    30799.36    759.73 o 
   3  -4   7     6950.78     6864.43    339.47 o 
   4  -4   7      509.57      354.21    132.10 o 
   5  -4   7    20165.52    20426.71    672.96 o 
   6  -4   7     1973.62     2220.76    195.18 o 
   7  -4   7     2640.56     3016.74    389.33 o 
  -7  -3   7     7336.23     6468.46    477.08 o 
  -6  -3   7     4137.37     3449.78    342.06 o 
  -5  -3   7     7299.04     7798.99    446.64 o 
  -4  -3   7      144.78      259.66    126.43 o 
  -3  -3   7    40965.93    40580.94    724.29 o 
  -2  -3   7     3079.40     3253.94    110.77 o 
  -1  -3   7    17641.59    18758.68    491.53 o 
   0  -3   7    43571.09    42416.73    523.83 o 
   1  -3   7     8974.90     7720.46    225.54 o 
   2  -3   7     1199.12     1337.01    149.58 o 
   3  -3   7     3794.03     3488.47    236.35 o 
   4  -3   7    10395.54     9592.52    410.38 o 
   5  -3   7     2974.25     3143.82    262.09 o 
   6  -3   7     1478.36     1197.63    250.92 o 
   7  -3   7    10965.78    10718.28    648.19 o 
  -7  -2   7      337.18      269.38    162.53 o 
  -6  -2   7     2159.99     2130.09    293.50 o 
  -5  -2   7     4699.95     4662.46    344.65 o 
  -4  -2   7     1050.96     1103.57    183.25 o 
  -3  -2   7      699.18      772.36    142.94 o 
  -2  -2   7      702.87      762.45     64.38 o 
  -1  -2   7    30096.60    29299.78    388.66 o 
   0  -2   7     8187.82     8224.41    163.95 o 
   1  -2   7     7423.66     8007.97    740.46 o 
   2  -2   7    13012.64    13280.92    422.68 o 
   3  -2   7     2758.22     3234.31    219.52 o 
   4  -2   7     1480.84     1236.64    163.02 o 
   5  -2   7      624.93      827.72    156.71 o 
   6  -2   7     3850.55     3095.41    345.95 o 
   7  -2   7      222.79      137.93    141.00 o 
  -7  -1   7     9996.02    10202.99    599.95 o 
  -6  -1   7       40.79      238.30    141.81 o 
  -5  -1   7       73.78      301.43    136.31 o 
  -4  -1   7    22433.34    21618.83    696.43 o 
  -3  -1   7      452.68      478.06     46.93 o 
  -2  -1   7     4615.44     4823.61    138.06 o 
  -1  -1   7    30051.68    30064.28    458.95 o 
   0  -1   7    12630.33    12759.49    422.36 o 
   1  -1   7    19557.06    18731.12    475.13 o 
   2  -1   7       93.41       14.73     64.27 o 
   3  -1   7    32434.05    33892.18    790.16 o 
   4  -1   7     2153.63     2178.82    195.72 o 
   5  -1   7    10409.61     9554.32    407.30 o 
   6  -1   7     4589.90     4467.23    399.05 o 
   7  -1   7      117.30     -149.10     99.40 o 
  -7   0   7     5489.22     5419.76    440.00 o 
  -6   0   7     9358.55     9355.04    518.84 o 
  -5   0   7    11578.17    11823.14    541.02 o 
  -4   0   7    16120.38    16452.90    588.94 o 
  -3   0   7    28407.80    28094.95    441.70 o 
  -2   0   7    19667.25    18537.73    322.47 o 
  -1   0   7     6746.94     6257.74    275.37 o 
   0   0   7    55360.65    56461.82   1511.69 o 
   1   0   7    13058.37    12659.03    777.70 o 
   2   0   7    11451.14    11598.28    380.75 o 
   3   0   7    87995.42    87014.41   1579.19 o 
   4   0   7     2965.26     2605.71    200.74 o 
   5   0   7     1531.71     2071.32    258.21 o 
   6   0   7    16173.05    17588.53    755.20 o 
   7   0   7     1256.24     1179.82    271.97 o 
  -7   1   7     1454.33     1347.05    267.11 o 
  -6   1   7     2079.73     1997.18    273.10 o 
  -5   1   7    17733.50    17157.43    654.34 o 
  -4   1   7      427.28      549.76    138.74 o 
  -3   1   7     2727.24     2685.61    169.49 o 
  -2   1   7    72762.34    70872.37    914.64 o 
  -1   1   7     2091.20     2046.54    103.42 o 
   0   1   7    22295.47    22239.57    299.06 o 
   1   1   7    16679.60    15939.39    305.67 o 
   2   1   7    20962.93    20710.82    550.90 o 
   3   1   7     3172.89     3091.04    216.28 o 
   4   1   7       18.30      113.64     90.49 o 
   5   1   7     5221.19     5471.08    371.85 o 
   6   1   7     1297.36     1179.98    236.51 o 
   7   1   7      288.47      130.64    161.56 o 
  -7   2   7     4503.79     4490.22    423.17 o 
  -6   2   7     3746.78     3733.08    356.96 o 
  -5   2   7     1272.83     1202.65    207.70 o 
  -4   2   7      457.98      506.60     78.32 o 
  -3   2   7     1108.46     1224.14     96.54 o 
  -2   2   7       59.86       74.63     43.95 o 
  -1   2   7     4593.12     4187.79    140.11 o 
   0   2   7     7226.02     6834.72    153.14 o 
   1   2   7     3509.70     3733.14    288.80 o 
   2   2   7    22623.09    23299.76    446.69 o 
   3   2   7      805.64     1022.14    149.10 o 
   4   2   7     4894.48     4728.53    205.55 o 
   5   2   7        5.24       -3.89     97.13 o 
   6   2   7     6901.41     8017.21    486.47 o 
  -7   3   7        3.78      -17.32    113.48 o 
  -6   3   7    19889.45    19881.80    777.21 o 
  -5   3   7       18.92        6.96     98.43 o 
  -4   3   7     2307.11     2313.87    145.55 o 
  -3   3   7    29210.70    29835.27    515.64 o 
  -2   3   7     5794.26     5862.82    442.43 o 
  -1   3   7    16459.08    16438.38    267.23 o 
   0   3   7    11587.66    11897.85    216.53 o 
   1   3   7    53344.21    53601.36   1509.26 o 
   2   3   7    14909.96    14542.88    355.91 o 
   3   3   7     2516.44     2598.54    217.52 o 
   4   3   7    17858.85    19070.53    475.27 o 
  -7   4   7     4159.91     4696.94    433.04 o 
  -6   4   7    15539.16    14704.54    658.71 o 
  -5   4   7     2005.05     2104.10    156.07 o 
  -4   4   7     4331.00     4727.09    206.37 o 
  -3   4   7    49117.19    49364.46   1007.09 o 
  -2   4   7     6809.47     6842.29    208.37 o 
  -1   4   7    10175.53    10031.44    206.08 o 
   0   4   7     5359.32     5304.75    132.45 o 
   1   4   7    20887.70    20094.64    437.60 o 
   2   4   7     1798.24     1748.20    142.94 o 
   3   4   7     1500.72     1621.65    183.17 o 
   4   4   7    27284.47    27705.24    994.14 o 
   5   4   7     1436.21     1578.22    287.35 o 
   6   4   7      657.09      439.52    196.69 o 
  -7   5   7     1308.21     1471.86    274.56 o 
  -6   5   7      135.90       59.09    109.76 o 
  -5   5   7      449.14      341.29     95.22 o 
  -4   5   7     8114.46     8384.52    281.92 o 
  -3   5   7     5584.10     5560.61    213.02 o 
  -2   5   7     3316.43     3012.97    271.89 o 
  -1   5   7     4554.93     4717.96    216.54 o 
   0   5   7     1855.94     2214.40    285.57 o 
   1   5   7       79.50       81.53     71.72 o 
   2   5   7       72.53       94.23     72.48 o 
   3   5   7     1496.91     1508.42    155.25 o 
   4   5   7     6379.75     7182.21    509.29 o 
   5   5   7     4430.28     4019.62    444.70 o 
  -6   6   7      540.39      424.79    154.60 o 
  -5   6   7        3.32       -5.61     69.67 o 
  -4   6   7      147.16      339.19     90.28 o 
  -3   6   7    14084.27    12619.94    498.61 o 
  -2   6   7     5895.26     6042.86    342.71 o 
  -1   6   7      241.69      398.48    102.49 o 
   0   6   7    23603.01    23201.10    753.98 o 
   1   6   7       13.39      -61.05     63.52 o 
   2   6   7     1466.55     1487.38    175.32 o 
   3   6   7    15152.33    15858.86    458.42 o 
   4   6   7     2634.23     2623.84    369.10 o 
   5   6   7     2585.43     2557.63    396.62 o 
  -5   7   7    16485.58    17283.70    659.85 o 
  -4   7   7       39.59      383.18    133.39 o 
  -3   7   7     7855.31     8082.13    423.82 o 
  -2   7   7     5186.43     5425.27    348.38 o 
  -1   7   7     1212.92     1099.19    206.40 o 
   0   7   7    10156.39    10765.80    373.84 o 
   1   7   7     4229.93     3735.59    227.44 o 
   2   7   7     4608.88     4857.39    591.85 o 
   3   7   7     6689.86     6073.78    502.82 o 
   4   7   7    10585.04    11186.45    707.12 o 
  -5   8   7    13910.45    13366.72    608.04 o 
  -4   8   7      380.71      215.63    126.43 o 
  -3   8   7      106.30      275.53    130.80 o 
  -2   8   7     4329.40     4541.53    338.83 o 
  -1   8   7     8698.38     9108.60   1206.05 o 
   0   8   7     3964.20     3877.98    256.43 o 
   1   8   7        1.44      -44.01    145.13 o 
   2   8   7    12877.65    12233.53    441.79 o 
   3   8   7     2380.27     2405.13    389.98 o 
  -4   9   7      648.00      740.14    193.94 o 
  -3   9   7     5391.47     5421.22    390.79 o 
  -2   9   7     7399.06     7652.81    457.65 o 
  -1   9   7     1842.44     1361.25    186.11 o 
   0   9   7      190.71      121.73     99.18 o 
   1   9   7      320.62      435.13    175.08 o 
   2   9   7        2.09      -28.97    125.54 o 
  -3  10   7      369.39      571.94    188.76 o 
  -2  10   7     5185.10     5054.55    414.26 o 
  -1  10   7     3183.04     3269.77    277.49 o 
   0  10   7     2471.09     2620.74    260.40 o 
   1  10   7     2290.91     2102.40    239.46 o 
   0 -11   8     5511.61     6705.03    364.58 o 
   1 -11   8     1451.74     1795.63    288.64 o 
   2 -11   8      197.72      334.29    175.81 o 
  -2 -10   8      942.45      636.05    238.94 o 
  -1 -10   8    10494.08     9448.28    639.12 o 
   0 -10   8      955.33      745.91    157.26 o 
   1 -10   8     4346.47     4154.47    363.92 o 
   2 -10   8    10362.22    10072.51    538.59 o 
   3 -10   8       28.94      127.89    138.74 o 
   4 -10   8    10055.59    10860.09    604.32 o 
  -3  -9   8      428.39      291.07    194.42 o 
  -2  -9   8      162.91       94.38    141.16 o 
  -1  -9   8    19514.89    19286.52    774.06 o 
   0  -9   8       32.79       98.51     85.23 o 
   1  -9   8     2036.66     2509.98    218.78 o 
   2  -9   8    12541.61    12438.79    574.37 o 
   3  -9   8      445.21      664.70    187.63 o 
   4  -9   8      692.84      583.92    189.24 o 
   5  -9   8      287.76      163.50    145.70 o 
  -4  -8   8     1955.11     1832.71    343.20 o 
  -3  -8   8     3177.32     3216.02    393.87 o 
  -2  -8   8      610.80      533.25    196.04 o 
  -1  -8   8       83.00      200.28     86.83 o 
   0  -8   8     1024.03     1055.51    151.56 o 
   1  -8   8      194.79       47.94     81.91 o 
   2  -8   8     3209.95     3196.43    305.48 o 
   3  -8   8     7442.48     8171.01    460.40 o 
   4  -8   8        2.15     -137.44     91.63 o 
   5  -8   8        3.95      -31.08    124.33 o 
  -5  -7   8     8927.50     8662.17    619.70 o 
  -4  -7   8      165.80      157.68    141.97 o 
  -3  -7   8        0.50      108.14    130.32 o 
  -2  -7   8    26502.31    25487.57    926.31 o 
  -1  -7   8       10.89       53.69     76.72 o 
   0  -7   8     1202.64     1300.04    116.77 o 
   1  -7   8     2771.42     2910.69    200.81 o 
   2  -7   8    24400.39    25761.00    791.94 o 
   3  -7   8     6637.42     7314.96    414.59 o 
   4  -7   8     1436.71     1242.47    226.15 o 
   5  -7   8     9176.22     9655.50    512.04 o 
   6  -7   8     2744.79     2548.16    229.21 o 
  -5  -6   8     8683.44     8481.67    577.93 o 
  -4  -6   8     7289.64     7166.10    330.58 o 
  -3  -6   8     6794.54     7182.65    376.22 o 
  -2  -6   8    31992.04    31436.16    494.80 o 
  -1  -6   8      673.80      585.94     86.12 o 
   0  -6   8    16922.60    17651.38    351.65 o 
   1  -6   8     7203.31     7270.11    362.46 o 
   2  -6   8     8149.68     8117.75    394.19 o 
   3  -6   8      124.81       13.11    105.06 o 
   4  -6   8        0.10       74.95    121.25 o 
   5  -6   8    16109.82    15674.72    637.83 o 
   6  -6   8      124.57      157.19    153.79 o 
  -6  -5   8      522.12      729.25    157.98 o 
  -5  -5   8     1076.97     1317.68    178.28 o 
  -4  -5   8    10380.55    11153.68    397.21 o 
  -3  -5   8     3827.58     3798.12    314.38 o 
  -2  -5   8     1345.88     1403.77    101.35 o 
  -1  -5   8      181.58      195.88     74.86 o 
   0  -5   8    22790.71    23220.15    389.93 o 
   1  -5   8     1998.20     2340.70    204.46 o 
   2  -5   8     1173.01     1268.86    176.62 o 
   3  -5   8     2808.59     2268.99    234.90 o 
   4  -5   8      834.99      569.67    154.28 o 
   5  -5   8     2769.49     2896.29    280.22 o 
   6  -5   8     2538.26     2036.36    263.39 o 
   7  -5   8     2073.35     2943.56    390.47 o 
  -6  -4   8     1019.77      847.75    151.30 o 
  -5  -4   8      560.17      566.51    123.20 o 
  -4  -4   8     1744.05     1793.98    172.30 o 
  -3  -4   8     1242.71     1152.29    229.80 o 
  -2  -4   8     3868.60     3970.47    138.73 o 
  -1  -4   8      112.49       64.60     43.64 o 
   0  -4   8     5062.69     5244.01    160.59 o 
   1  -4   8    26351.90    26223.15    499.62 o 
   2  -4   8      971.51      752.61    141.16 o 
   3  -4   8     6096.10     6577.89    344.65 o 
   4  -4   8    13964.06    14675.40    548.14 o 
   5  -4   8     1049.11      998.51    193.45 o 
   6  -4   8     1460.82     1538.77    173.66 o 
   7  -4   8      821.03      770.09    240.72 o 
  -7  -3   8     5129.59     4258.07    412.65 o 
  -6  -3   8     4018.18     3910.67    370.88 o 
  -5  -3   8      914.54      882.28    198.63 o 
  -4  -3   8    23624.36    24861.56    795.18 o 
  -3  -3   8     2921.49     3064.81    178.63 o 
  -2  -3   8     8540.23     8469.60    184.56 o 
  -1  -3   8    55578.99    56701.51    660.73 o 
   0  -3   8     3635.38     4260.41    133.61 o 
   1  -3   8    31964.23    32184.11    777.94 o 
   2  -3   8    15974.85    15631.50    493.26 o 
   3  -3   8    19264.79    19630.56    596.39 o 
   4  -3   8    22085.13    22438.13    675.71 o 
   5  -3   8     4991.05     5063.62    324.90 o 
   6  -3   8     3061.13     3409.15    361.33 o 
   7  -3   8     2468.91     3098.33    404.39 o 
  -7  -2   8     4259.76     4522.76    425.76 o 
  -6  -2   8     9693.89     9617.29    535.36 o 
  -5  -2   8      528.77      307.10    142.94 o 
  -4  -2   8    25241.38    24053.75    760.21 o 
  -3  -2   8     3869.10     3989.51    278.44 o 
  -2  -2   8     3628.24     3870.30    134.46 o 
  -1  -2   8    43899.19    44072.54    521.39 o 
   0  -2   8     6733.46     6374.94    143.46 o 
   1  -2   8      267.86      576.61     99.48 o 
   2  -2   8     7697.58     7561.18    320.86 o 
   3  -2   8    29793.70    27810.79    726.22 o 
   4  -2   8     3548.32     3611.18    252.22 o 
   5  -2   8      750.06      539.24    148.61 o 
   6  -2   8    17734.01    18640.95    801.17 o 
   7  -2   8     1016.75      770.41    233.92 o 
  -7  -1   8     3352.71     3424.85    384.15 o 
  -6  -1   8     5353.26     5972.60    426.41 o 
  -5  -1   8     3923.08     3971.86    325.88 o 
  -4  -1   8      208.54      279.58    118.01 o 
  -3  -1   8      155.57      140.54     53.75 o 
  -2  -1   8    12657.62    12336.16    314.38 o 
  -1  -1   8     7935.29     8180.68    152.73 o 
   0  -1   8    20585.34    21209.47    401.88 o 
   1  -1   8     7913.34     7662.84    362.06 o 
   2  -1   8     4017.23     4282.84    232.95 o 
   3  -1   8       58.59      -10.85     71.55 o 
   4  -1   8      118.27       68.48     88.07 o 
   5  -1   8      563.08      391.28    128.86 o 
   6  -1   8     2072.13     2152.59    308.72 o 
   7  -1   8     2766.12     3007.35    386.58 o 
  -7   0   8     1532.93     1906.69    307.26 o 
  -6   0   8     2805.18     2769.86    317.62 o 
  -5   0   8    21899.99    22288.88    779.32 o 
  -4   0   8       13.88       39.18     87.26 o 
  -3   0   8     1633.13     1682.01    123.52 o 
  -2   0   8       40.78       65.21     44.21 o 
  -1   0   8     6683.15     6506.49    184.13 o 
   0   0   8     6709.11     6311.06    192.14 o 
   1   0   8     2299.34     1980.81    114.36 o 
   2   0   8    29671.04    31322.08    735.77 o 
   3   0   8     4478.52     4923.58    270.19 o 
   4   0   8     2624.64     2664.96    213.53 o 
   5   0   8     9115.64     9657.28    499.09 o 
   6   0   8     2910.28     2975.94    341.74 o 
   7   0   8    14303.10    15993.64    800.20 o 
  -7   1   8     4029.47     4055.23    405.04 o 
  -6   1   8    24921.77    24473.04    887.78 o 
  -5   1   8    12512.82    12647.46    564.66 o 
  -4   1   8     7029.16     6771.99    369.10 o 
  -3   1   8    23488.04    22790.93    404.63 o 
  -2   1   8     3770.66     3652.19    140.87 o 
  -1   1   8    18532.91    16528.04    316.29 o 
   0   1   8    18252.58    19229.48    634.19 o 
   1   1   8    20526.17    22529.25    396.02 o 
   2   1   8    51842.36    53550.41   1093.86 o 
   3   1   8     1585.55     1350.61    167.71 o 
   4   1   8     9633.13    10431.58    412.97 o 
   5   1   8    32471.64    34859.28   1037.36 o 
   6   1   8     3633.69     4150.26    383.67 o 
   7   1   8      155.32       38.20    152.66 o 
  -7   2   8       24.54      176.46    145.05 o 
  -6   2   8    13570.73    13505.29    629.73 o 
  -5   2   8      157.96      134.20    107.65 o 
  -4   2   8     6214.91     6252.98    403.58 o 
  -3   2   8    59719.09    60418.56    853.09 o 
  -2   2   8      747.27      715.97     75.82 o 
  -1   2   8    11063.08    11395.93    255.60 o 
   0   2   8    23414.86    22776.30    328.27 o 
   1   2   8      957.41      852.21     85.09 o 
   2   2   8     1647.81     1568.50    119.68 o 
   3   2   8      323.23      279.09    113.81 o 
   4   2   8    10602.80    11368.96    323.47 o 
   5   2   8     3220.75     3227.67    299.33 o 
   6   2   8      303.98      219.84    148.93 o 
  -7   3   8      156.01      103.61    126.11 o 
  -6   3   8     4189.33     3972.51    361.98 o 
  -5   3   8       97.41      205.92    118.99 o 
  -4   3   8     1062.08     1377.98    162.61 o 
  -3   3   8      386.89      382.91     78.54 o 
  -2   3   8    14276.75    14421.54    314.06 o 
  -1   3   8      341.42      319.67     59.46 o 
   0   3   8     1018.29     1173.00     77.57 o 
   1   3   8    12088.11    11994.07    306.22 o 
   2   3   8     1680.58     1683.37    132.16 o 
   3   3   8     1719.71     1827.26    151.23 o 
   4   3   8      523.18      512.60    107.77 o 
   5   3   8     6766.38     6678.42    475.94 o 
  -7   4   8     7002.60     6579.51    484.85 o 
  -6   4   8        4.68       65.24    118.66 o 
  -5   4   8       46.11      113.16    101.18 o 
  -4   4   8    17745.31    17908.59    414.04 o 
  -3   4   8    16684.57    17029.57    416.21 o 
  -2   4   8    15437.95    15240.19    332.44 o 
  -1   4   8     7062.08     6509.72    275.87 o 
   0   4   8    35385.66    33913.76    819.63 o 
   1   4   8    11393.21    10618.49    311.00 o 
   2   4   8      272.24      294.63     86.69 o 
   3   4   8    18764.13    18849.92    470.28 o 
   4   4   8     1917.65     2074.08    297.38 o 
   5   4   8     9080.15    10330.88    625.85 o 
   6   4   8     3900.67     3435.70    429.48 o 
  -7   5   8     4721.35     4833.74    435.96 o 
  -6   5   8     1797.27     1581.78    259.18 o 
  -5   5   8    23168.60    23733.70    536.11 o 
  -4   5   8    10095.58    10659.05    321.21 o 
  -3   5   8     7042.39     6835.73    239.70 o 
  -2   5   8    10871.22    11174.58    285.78 o 
  -1   5   8      853.45      838.47    136.79 o 
   0   5   8    21443.81    20102.54    525.24 o 
   1   5   8     4297.83     4216.88    211.65 o 
   2   5   8      807.59     1023.24    132.16 o 
   3   5   8    17622.94    18168.54    477.71 o 
   4   5   8     5301.05     6109.72    475.78 o 
   5   5   8      294.39      653.37    219.35 o 
  -6   6   8       22.70       39.34    116.72 o 
  -5   6   8     5018.83     4980.39    246.96 o 
  -4   6   8      218.60      219.03    122.22 o 
  -3   6   8     1083.33     1210.74    190.22 o 
  -2   6   8    11099.07    10660.97    463.48 o 
  -1   6   8      144.34       37.68     76.59 o 
   0   6   8     1892.03     2134.22    186.65 o 
   1   6   8     1306.59     1385.80    152.06 o 
   2   6   8     8228.93     8467.94    322.21 o 
   3   6   8     3024.96     2984.24    278.36 o 
   4   6   8     1653.66     1799.84    327.01 o 
   5   6   8     4462.97     4209.99    476.27 o 
  -5   7   8       82.03       81.10    120.93 o 
  -4   7   8     2514.90     2870.23    283.95 o 
  -3   7   8      205.77       50.02    101.18 o 
  -2   7   8     5676.19     5500.71    351.29 o 
  -1   7   8    26818.49    25700.30    609.86 o 
   0   7   8      100.08      144.09     93.46 o 
   1   7   8       32.10       49.63     84.45 o 
   2   7   8     8353.63     8450.44    344.86 o 
   3   7   8     4112.06     3580.91    421.23 o 
   4   7   8      946.98     1121.22    298.84 o 
  -5   8   8      595.39      598.65    192.16 o 
  -4   8   8       25.86      -14.73    106.52 o 
  -3   8   8     7989.99     7720.64    448.42 o 
  -2   8   8     5832.94     6405.81    404.07 o 
  -1   8   8     8443.15     8852.68    365.08 o 
   0   8   8     5449.75     5302.78    795.59 o 
   1   8   8     7519.83     7131.36    326.96 o 
   2   8   8     3439.01     3537.28    256.74 o 
   3   8   8     7914.02     9328.81    661.30 o 
  -4   9   8     1007.87      882.76    221.46 o 
  -3   9   8     2731.83     3194.65    332.67 o 
  -2   9   8     4863.83     4506.89    373.96 o 
  -1   9   8      364.54      482.29    174.51 o 
   0   9   8      193.34       67.14     90.42 o 
   1   9   8    15699.90    14498.81    672.80 o 
   2   9   8     2499.91     2284.28    473.35 o 
  -3  10   8     3107.55     2983.06    350.64 o 
  -2  10   8     1062.22     1173.51    238.94 o 
  -1  10   8     1206.74     1187.69    193.82 o 
   0  10   8      192.41      178.45    151.93 o 
   0 -11   9     1227.43     1050.26    188.66 o 
   1 -11   9     2455.63     2930.61    345.30 o 
  -2 -10   9     1099.67     1091.27    287.99 o 
  -1 -10   9     7689.80     8471.95    612.57 o 
   0 -10   9      672.18      544.16    157.92 o 
   1 -10   9      137.55       -1.78    115.75 o 
   2 -10   9      133.25      165.45    129.67 o 
   3 -10   9    15412.10    14056.03    668.91 o 
   4 -10   9      126.14       41.28    146.02 o 
  -3  -9   9     3857.50     3505.79    433.21 o 
  -2  -9   9     8575.58     8487.98    590.07 o 
  -1  -9   9     1900.42     2196.65    209.40 o 
   0  -9   9     2826.88     2833.82    220.96 o 
   1  -9   9    19187.79    18691.62    698.05 o 
   2  -9   9     2058.76     1959.62    265.82 o 
   3  -9   9    15284.23    15920.14    677.49 o 
   4  -9   9     2534.79     2756.10    327.17 o 
   5  -9   9     4216.22     4884.25    429.16 o 
  -4  -8   9     1533.41     1882.40    353.07 o 
  -3  -8   9      364.45      491.65    208.18 o 
  -2  -8   9    16251.67    15937.95    752.61 o 
  -1  -8   9     1005.26     1101.15    142.04 o 
   0  -8   9     7707.94     7281.88    516.01 o 
   1  -8   9     6065.86     6111.66    375.74 o 
   2  -8   9      803.69      911.58    190.38 o 
   3  -8   9     2020.85     1924.49    262.74 o 
   4  -8   9      665.78      985.72    225.34 o 
   5  -8   9     6353.54     6607.35    448.58 o 
  -5  -7   9      433.65      456.19    202.68 o 
  -4  -7   9     2948.42     3068.05    387.88 o 
  -3  -7   9      660.11      583.11    191.19 o 
  -2  -7   9        4.38      -49.90    153.87 o 
  -1  -7   9     4370.04     4377.47    185.64 o 
   0  -7   9     1237.61     1147.97    115.52 o 
   1  -7   9      206.77      214.01    118.50 o 
   2  -7   9    12535.53    13028.38    544.58 o 
   3  -7   9     1986.99     1941.01    253.03 o 
   4  -7   9       47.48      211.42    146.67 o 
   5  -7   9       27.43      107.98    141.16 o 
   6  -7   9     4466.64     4708.92    410.38 o 
  -5  -6   9      143.18       15.38    128.54 o 
  -4  -6   9      866.68      664.67    144.23 o 
  -3  -6   9    23436.73    24652.62    872.16 o 
  -2  -6   9     5665.08     5356.79    261.43 o 
  -1  -6   9      736.94      837.64    129.21 o 
   0  -6   9    11529.15    11926.49    285.23 o 
   1  -6   9    11869.80    11316.93    461.70 o 
   2  -6   9     5322.04     5631.35    341.58 o 
   3  -6   9     1101.43     1313.05    209.97 o 
   4  -6   9    27221.21    26830.25    839.54 o 
   5  -6   9     2589.66     2585.96    285.57 o 
   6  -6   9     2309.60     2512.95    309.53 o 
  -6  -5   9     4612.81     3800.26    288.75 o 
  -5  -5   9     4801.43     5184.17    302.45 o 
  -4  -5   9    13612.41    14399.50    458.55 o 
  -3  -5   9    17546.54    18387.15    490.49 o 
  -2  -5   9     8334.10     8389.61    410.35 o 
  -1  -5   9    15435.58    15222.78    306.78 o 
   0  -5   9    12122.34    12622.74    278.23 o 
   1  -5   9     3636.09     3515.57    235.95 o 
   2  -5   9    13214.09    13141.54    500.23 o 
   3  -5   9     2124.73     1970.31    230.20 o 
   4  -5   9    18048.50    17659.76    642.52 o 
   5  -5   9     1068.50     1475.91    233.60 o 
   6  -5   9     1417.97     1178.69    224.54 o 
  -6  -4   9     3383.38     3021.71    364.32 o 
  -5  -4   9     1957.65     1930.54    252.54 o 
  -4  -4   9    14044.43    13540.95    434.26 o 
  -3  -4   9     1766.89     1921.47    165.23 o 
  -2  -4   9     2772.40     2880.25    242.41 o 
  -1  -4   9    16792.10    17622.02    313.31 o 
   0  -4   9     2123.05     2407.51    116.65 o 
   1  -4   9      277.55      127.78     63.79 o 
   2  -4   9     3547.19     3575.24    246.55 o 
   3  -4   9     1629.77     1569.48    197.66 o 
   4  -4   9     1095.81     1341.22    205.43 o 
   5  -4   9      950.22     1091.11    204.30 o 
   6  -4   9     8914.99     9974.57    502.82 o 
   7  -4   9     3013.77     2581.75    383.83 o 
  -7  -3   9     3496.08     2714.17    351.29 o 
  -6  -3   9     5990.19     6672.92    454.09 o 
  -5  -3   9      896.11     1017.29    213.37 o 
  -4  -3   9      807.69      800.52    191.83 o 
  -3  -3   9      970.87      814.76    114.29 o 
  -2  -3   9      769.72      741.08     67.55 o 
  -1  -3   9    17479.57    18572.51    302.74 o 
   0  -3   9    44539.41    44923.60    559.96 o 
   1  -3   9      709.78      775.99     95.93 o 
   2  -3   9     6196.26     6178.68    308.88 o 
   3  -3   9    22885.68    23184.75    680.57 o 
   4  -3   9     1283.64     1500.52    205.76 o 
   5  -3   9       42.30        2.27    101.34 o 
   7  -3   9     6237.62     6740.59    529.04 o 
  -7  -2   9     1674.08     1509.10    290.58 o 
  -6  -2   9        4.42      -51.97    109.60 o 
  -5  -2   9    29054.58    27563.27    897.98 o 
  -4  -2   9     2600.66     2426.82    260.80 o 
  -3  -2   9     3494.16     3185.10    254.48 o 
  -2  -2   9    46600.31    47210.35    632.86 o 
  -1  -2   9    11064.98    11380.51    207.74 o 
   0  -2   9    31892.13    31355.22    535.91 o 
   1  -2   9    11787.57    11504.19    297.74 o 
   2  -2   9     9642.51    10055.19    390.79 o 
   3  -2   9     9044.67     8865.66    384.32 o 
   4  -2   9     2622.90     2228.68    225.83 o 
   5  -2   9    11643.59    10891.65    471.90 o 
   6  -2   9      278.37      423.01    168.36 o 
   7  -2   9     6349.19     6492.42    523.21 o 
  -7  -1   9     8185.70     7551.31    526.45 o 
  -6  -1   9     1207.30     1356.92    254.48 o 
  -5  -1   9    14632.11    13948.21    605.94 o 
  -4  -1   9     5673.69     5306.77    338.66 o 
  -3  -1   9    13118.71    13154.98    269.65 o 
  -2  -1   9    45839.45    43703.05    639.62 o 
  -1  -1   9    14665.10    13915.72    218.72 o 
   0  -1   9      112.97      235.93     62.46 o 
   1  -1   9     5547.33     5732.05    421.06 o 
   2  -1   9    41755.94    43576.82    947.19 o 
   3  -1   9     2735.80     2863.59    217.74 o 
   4  -1   9      820.56      714.56    146.51 o 
   5  -1   9    21635.90    22032.78    685.26 o 
   6  -1   9        4.96       35.94    118.01 o 
   7  -1   9      487.29      565.14    213.04 o 
  -7   0   9      881.74      922.75    245.42 o 
  -6   0   9      341.96      424.95    175.00 o 
  -5   0   9      167.44      399.37    152.17 o 
  -4   0   9      196.42       23.47     92.11 o 
  -3   0   9    20537.12    19342.19    436.60 o 
  -2   0   9    30626.71    31585.95    506.67 o 
  -1   0   9     3559.04     3100.88    275.85 o 
   0   0   9    20655.51    20056.47    695.54 o 
   1   0   9     1873.07     1818.31    119.42 o 
   2   0   9       19.03       95.84     76.90 o 
   3   0   9       35.48       62.49     88.88 o 
   4   0   9       11.73      141.60     66.15 o 
   5   0   9     2272.24     2420.03    231.01 o 
   6   0   9     1848.09     2094.64    307.26 o 
   7   0   9     2178.05     2687.14    381.40 o 
  -7   1   9      408.35      197.01    162.86 o 
  -6   1   9    14573.73    14940.41    680.73 o 
  -5   1   9      433.12      483.55    158.65 o 
  -4   1   9      516.32      532.77    144.08 o 
  -3   1   9     3319.44     3129.39    140.56 o 
  -2   1   9     5253.32     5366.26    176.13 o 
  -1   1   9     1463.52     1270.26    138.82 o 
   0   1   9     2396.55     2535.25     91.54 o 
   1   1   9    50130.11    51710.04    740.45 o 
   2   1   9        2.56        6.15     68.96 o 
   3   1   9    10409.61    11060.18    429.32 o 
   4   1   9     4361.77     4604.02    289.45 o 
   5   1   9     2324.84     2054.16    265.65 o 
   6   1   9     8252.58     8913.74    539.24 o 
  -7   2   9     7613.99     7360.12    519.81 o 
  -6   2   9     3738.10     4096.19    373.31 o 
  -5   2   9     1079.06     1089.97    208.02 o 
  -4   2   9    17631.98    17597.01    378.28 o 
  -3   2   9      439.53      433.84    146.34 o 
  -2   2   9    21186.56    20339.21    500.63 o 
  -1   2   9    25988.82    25300.56    441.27 o 
   0   2   9    19017.90    19964.48    373.43 o 
   1   2   9    73820.02    73844.66   1016.65 o 
   2   2   9    10117.12    10834.40    299.77 o 
   3   2   9     2681.02     2697.98    229.88 o 
   4   2   9    25739.46    24873.54    718.61 o 
   5   2   9     3283.07     3542.54    321.18 o 
  -7   3   9     7648.47     8282.38    542.80 o 
  -6   3   9     1512.67     1361.29    248.01 o 
  -5   3   9     4751.15     4695.00    343.20 o 
  -4   3   9    23879.59    24739.06    495.27 o 
  -3   3   9      291.26      267.01     73.34 o 
  -2   3   9    15674.00    15502.66    337.94 o 
  -1   3   9    24670.83    23901.79    429.00 o 
   0   3   9    12489.40    11809.11    232.78 o 
   1   3   9      637.48      791.95     98.68 o 
   2   3   9     2598.14     2691.24    241.21 o 
   3   3   9    11874.77    11819.12    352.76 o 
   4   3   9       25.77       22.57     68.53 o 
   5   3   9     1086.12      979.57    231.01 o 
   6   3   9     3258.66     3113.87    393.54 o 
  -7   4   9     1326.28     1270.64    260.31 o 
  -6   4   9       71.34      253.03    133.88 o 
  -5   4   9       54.35      199.93    123.84 o 
  -4   4   9       25.79      -12.49     64.75 o 
  -3   4   9     3057.34     3021.61    162.68 o 
  -2   4   9     2004.33     2047.26    129.49 o 
  -1   4   9     3603.53     3593.88    134.00 o 
   0   4   9     2967.07     2461.95    157.35 o 
   1   4   9     1630.22     1938.05    150.71 o 
   2   4   9     4098.55     4023.16    205.92 o 
   3   4   9     1349.91     1390.06    306.53 o 
   4   4   9     8995.33     9328.33    557.05 o 
   5   4   9     5697.26     6427.34    499.74 o 
  -7   5   9       92.46      -51.97    125.14 o 
  -6   5   9       99.90      143.27    124.81 o 
  -5   5   9    10640.91    10957.76    352.20 o 
  -4   5   9     7424.35     7607.93    277.62 o 
  -3   5   9     3385.68     3640.16    252.06 o 
  -2   5   9       16.28      -98.35     65.56 o 
  -1   5   9    27370.10    27820.47    572.86 o 
   0   5   9    11899.18    12210.02    359.04 o 
   1   5   9      155.72      123.03    108.79 o 
   2   5   9    39494.13    39290.08    887.94 o 
   3   5   9     2404.32     2511.95    195.13 o 
   4   5   9    13974.01    14208.53    722.66 o 
   5   5   9     2612.96     2389.92    373.79 o 
  -6   6   9    10842.40    11775.22    602.21 o 
  -5   6   9     4878.61     5082.10    250.80 o 
  -4   6   9     1251.09     1132.23    196.69 o 
  -3   6   9    11013.92    11402.89    490.51 o 
  -2   6   9      636.79      715.21    162.69 o 
  -1   6   9     9148.67     9549.46    365.62 o 
   0   6   9     7359.21     6886.36    495.61 o 
   1   6   9     3404.24     3329.05    215.46 o 
   2   6   9    30229.42    28796.11    643.43 o 
   3   6   9     1518.26     1373.60    167.08 o 
   4   6   9      277.53      325.55    172.25 o 
  -5   7   9       17.31      -26.87    114.94 o 
  -4   7   9      487.71      531.96    168.68 o 
  -3   7   9     2299.77     2192.74    254.00 o 
  -2   7   9     1462.12     1675.68    226.48 o 
  -1   7   9        1.67      -24.36     77.04 o 
   0   7   9      937.13      984.46    148.90 o 
   1   7   9     6225.13     5956.94    287.42 o 
   2   7   9     4785.19     4764.79    264.93 o 
   3   7   9     4658.72     4277.34    441.79 o 
   4   7   9     3069.68     3244.67    445.51 o 
  -5   8   9     4996.17     5748.55    403.26 o 
  -4   8   9      659.85     1112.80    222.27 o 
  -3   8   9     2847.90     2579.64    294.15 o 
  -2   8   9    10696.19     9481.47    492.13 o 
  -1   8   9      285.14      262.49    121.41 o 
   0   8   9     1216.56     1587.30    441.62 o 
   1   8   9     3327.17     3534.00    301.84 o 
   2   8   9     6564.80     6329.00    354.53 o 
   3   8   9      212.63       78.51    181.47 o 
  -4   9   9     2780.15     2851.77    327.66 o 
  -3   9   9     4765.34     5278.60    402.12 o 
  -2   9   9     2938.35     2693.45    307.91 o 
  -1   9   9     2668.88     2839.28    386.74 o 
   0   9   9    13276.68    13276.30    480.26 o 
   1   9   9     1459.55     1724.53    208.31 o 
   2   9   9     5041.37     4531.01    502.65 o 
  -2  10   9       25.41        7.12    108.30 o 
  -1  10   9      344.05      172.98    120.44 o 
  -2 -10  10     2927.70     2508.90    390.63 o 
  -1 -10  10      138.11      100.21    184.71 o 
   0 -10  10     2075.19     2311.58    228.97 o 
   1 -10  10     4650.29     4967.62    401.15 o 
   2 -10  10     2608.48     2810.49    324.90 o 
   3 -10  10     1420.48     2036.68    305.64 o 
  -3  -9  10      913.50     1125.75    285.24 o 
  -2  -9  10     2462.25     2629.99    368.13 o 
  -1  -9  10     2056.71     2106.61    200.59 o 
   0  -9  10     1557.74     1608.31    181.36 o 
   1  -9  10      854.34     1290.71    227.77 o 
   2  -9  10    17669.34    17458.05    703.39 o 
   3  -9  10      661.55      274.23    152.66 o 
   4  -9  10        2.16      -46.46    121.09 o 
  -4  -8  10      491.71      260.31    187.63 o 
  -3  -8  10    22587.84    22733.90    962.57 o 
  -2  -8  10      230.17      310.82    163.18 o 
  -1  -8  10     4840.91     4516.30    263.79 o 
   0  -8  10    22332.08    22985.16    457.84 o 
   1  -8  10     4271.11     4257.59    319.56 o 
   2  -8  10    12857.34    13321.56    587.97 o 
   3  -8  10     4446.57     5072.68    375.57 o 
   4  -8  10     9676.14    10448.57    560.93 o 
   5  -8  10    14227.42    14651.93    682.02 o 
  -5  -7  10     4002.31     4044.38    466.88 o 
  -4  -7  10     4883.05     4812.85    453.28 o 
  -3  -7  10    24078.40    22331.13    891.50 o 
  -2  -7  10      473.44      639.64    134.74 o 
  -1  -7  10     8109.33     8193.00    249.49 o 
   0  -7  10    13962.02    14361.64    338.52 o 
   1  -7  10      999.15     1250.57    200.90 o 
   2  -7  10     5057.99     5541.02    363.92 o 
   3  -7  10     3126.28     2771.64    287.51 o 
   4  -7  10     3789.49     4459.78    369.10 o 
   5  -7  10      174.97      146.02    151.20 o 
   6  -7  10      267.73      142.46    163.67 o 
  -5  -6  10     3304.43     3334.19    401.31 o 
  -4  -6  10      367.62      287.57    112.17 o 
  -3  -6  10      142.91      111.41     89.38 o 
  -2  -6  10     7069.58     7120.94    306.24 o 
  -1  -6  10     1864.13     1741.73    127.19 o 
   0  -6  10     1346.07     1624.29    122.57 o 
   1  -6  10     3471.10     3790.06    274.72 o 
   2  -6  10      204.07      243.80    121.25 o 
   3  -6  10     2416.42     1890.34    243.48 o 
   4  -6  10     2828.68     3151.26    308.88 o 
   5  -6  10     1553.23     1548.60    252.06 o 
   6  -6  10     2304.51     2315.61    301.59 o 
  -6  -5  10       66.42       55.08     94.52 o 
  -5  -5  10     2078.57     1658.20    354.37 o 
  -4  -5  10    20883.09    21133.03    569.18 o 
  -3  -5  10     3616.30     3929.29    224.53 o 
  -2  -5  10      256.35      338.39     70.43 o 
  -1  -5  10      253.28      332.87     70.36 o 
   0  -5  10    36663.73    36381.53    535.36 o 
   1  -5  10     2365.38     2738.86    232.95 o 
   2  -5  10      139.12       14.25     91.30 o 
   3  -5  10    28981.36    27850.29    821.57 o 
   4  -5  10     3239.41     2763.71    282.00 o 
   5  -5  10      543.39      473.19    180.50 o 
   6  -5  10    10986.18    11892.10    572.59 o 
  -6  -4  10     4232.95     4690.66    300.66 o 
  -5  -4  10    18549.38    18699.55    541.32 o 
  -4  -4  10     4616.09     4769.59    257.67 o 
  -3  -4  10      293.83      362.29    159.30 o 
  -2  -4  10    44312.18    45841.11    688.27 o 
  -1  -4  10     1317.33     1355.82     95.21 o 
   0  -4  10    12699.52    12289.40    257.97 o 
   1  -4  10    11967.87    12275.18    339.94 o 
   2  -4  10     1593.87     1157.97    178.40 o 
   3  -4  10    17350.04    18651.47    627.47 o 
   4  -4  10     4574.50     4439.39    326.04 o 
   5  -4  10     4926.35     5693.67    376.87 o 
   6  -4  10     4128.61     3890.76    343.52 o 
  -7  -3  10     3055.40     2572.68    355.18 o 
  -6  -3  10     1952.99     2240.66    311.63 o 
  -5  -3  10     2440.93     2219.77    287.83 o 
  -4  -3  10      157.32      240.40    131.61 o 
  -3  -3  10     2478.39     2376.91    167.57 o 
  -2  -3  10    25695.23    26007.37    387.20 o 
  -1  -3  10      316.57      275.33     52.25 o 
   0  -3  10        6.92       47.99     45.96 o 
   1  -3  10     4213.01     4372.08    223.89 o 
   2  -3  10    10333.51    10989.59    433.04 o 
   3  -3  10     1203.51     1219.97    184.06 o 
   4  -3  10     2800.04     2574.14    253.35 o 
   5  -3  10     4966.49     4289.80    320.53 o 
   7  -3  10     3913.89     3732.92    446.48 o 
  -7  -2  10      549.95      156.22    150.88 o 
  -6  -2  10     1197.17      850.06    219.03 o 
  -5  -2  10      555.82      602.70    178.72 o 
  -4  -2  10        6.49      -13.92    102.80 o 
  -3  -2  10      277.18      466.55    141.33 o 
  -2  -2  10    12755.78    13845.61    247.23 o 
  -1  -2  10    31358.24    31400.02    353.63 o 
   0  -2  10    11406.27    11848.07    236.63 o 
   1  -2  10     1533.49     1566.25    125.25 o 
   2  -2  10    28770.42    30074.11    773.49 o 
   3  -2  10     3366.27     3353.30    253.03 o 
   4  -2  10     1120.49     1337.34    193.78 o 
   5  -2  10     2148.33     2213.78    244.12 o 
   7  -2  10      631.55      485.01    200.09 o 
  -7  -1  10        7.49       99.40    141.00 o 
  -6  -1  10    18926.94    18733.38    783.53 o 
  -5  -1  10     2441.52     2212.33    273.59 o 
  -4  -1  10     1342.95      934.24    184.55 o 
  -3  -1  10    30311.90    29431.40    485.73 o 
  -2  -1  10      845.33      895.46     86.84 o 
  -1  -1  10     1990.36     1851.09     71.72 o 
   0  -1  10    41703.36    43862.60    687.58 o 
   1  -1  10    35206.73    32615.38    640.66 o 
   2  -1  10     4441.94     4368.96    263.71 o 
   3  -1  10     5970.22     5188.27    295.44 o 
   4  -1  10     4635.60     4140.87    283.30 o 
   5  -1  10        2.25      157.35    111.22 o 
   6  -1  10     9091.96    10577.27    604.48 o 
   7  -1  10     1076.29     1544.06    317.30 o 
  -7   0  10     1558.25     1446.61    282.00 o 
  -6   0  10     9307.73     9255.32    538.75 o 
  -5   0  10     5878.10     5878.87    391.44 o 
  -4   0  10     1223.13     1080.26    189.57 o 
  -3   0  10    14967.70    14481.76    313.86 o 
  -2   0  10     6740.71     6865.20    245.82 o 
  -1   0  10    24183.14    24489.66    677.17 o 
   0   0  10      219.85      321.08     71.61 o 
   1   0  10    72847.88    73304.55   1439.57 o 
   2   0  10     1914.43     2281.61    201.71 o 
   3   0  10     2102.86     2237.74    211.58 o 
   4   0  10    18098.67    19511.89    621.64 o 
   5   0  10       11.65       -5.99     88.39 o 
   6   0  10      544.44      770.09    215.79 o 
  -7   1  10     4865.51     4517.41    439.52 o 
  -6   1  10     1368.87     1679.89    276.50 o 
  -5   1  10        5.86       73.33    107.82 o 
  -4   1  10     9535.66     9589.45    456.03 o 
  -3   1  10     1647.12     1793.06    160.19 o 
  -2   1  10     8049.75     8053.69    230.10 o 
  -1   1  10    48929.88    48602.14    721.48 o 
   0   1  10    10312.92    11868.35    211.53 o 
   1   1  10      651.63      787.14     67.78 o 
   2   1  10     1101.21     1365.83    176.62 o 
   3   1  10     4387.93     3895.94    275.69 o 
   4   1  10     4553.68     4487.95    296.41 o 
   5   1  10     1959.13     1797.58    253.51 o 
   6   1  10      671.70      608.85    196.69 o 
  -7   2  10     3765.71     3993.71    416.53 o 
  -6   2  10        0.01      -62.65    107.82 o 
  -5   2  10       57.82      148.13    123.36 o 
  -4   2  10     4184.94     4132.76    181.16 o 
  -3   2  10     2935.81     2991.81    153.22 o 
  -2   2  10      574.45      440.70     76.43 o 
  -1   2  10     2612.74     2999.18    143.06 o 
   0   2  10    23943.54    23825.87    356.12 o 
   1   2  10       11.48       -7.93     43.99 o 
   2   2  10      172.49      201.79    129.35 o 
   3   2  10     8335.61     8837.06    297.61 o 
   4   2  10    15276.77    15293.80    556.72 o 
   5   2  10     5543.77     6634.07    420.09 o 
  -7   3  10     1174.12     1089.49    247.20 o 
  -6   3  10     3277.71     3265.07    341.58 o 
  -5   3  10    20013.98    19310.18    726.38 o 
  -4   3  10      110.77       40.04     64.12 o 
  -3   3  10    14560.80    14611.13    348.36 o 
  -2   3  10     3842.66     3612.02    164.00 o 
  -1   3  10     9118.00     8868.97    249.22 o 
   0   3  10    44963.29    44084.16    564.54 o 
   1   3  10     4423.11     4173.98    192.34 o 
   2   3  10    40986.65    41428.82    725.67 o 
   3   3  10    23132.84    22965.55    715.45 o 
   4   3  10    11213.79    11221.11    366.15 o 
   5   3  10     2084.16     2068.73    309.20 o 
   6   3  10      454.11      135.82    156.22 o 
  -7   4  10     1401.28     1367.45    276.18 o 
  -6   4  10     6635.44     6322.76    440.65 o 
  -5   4  10    21869.15    22540.93    793.40 o 
  -4   4  10     1406.69     1414.29    211.34 o 
  -3   4  10     2744.66     2770.57    383.02 o 
  -2   4  10     8992.87     8961.36    271.97 o 
  -1   4  10     3875.48     4076.18    146.15 o 
   0   4  10     5134.13     4943.41    326.77 o 
   1   4  10        2.76      -26.60     87.66 o 
   2   4  10    30677.22    30326.53    614.12 o 
   3   4  10     3757.48     3774.58    219.60 o 
   4   4  10        4.07      -24.61    114.45 o 
   5   4  10     4897.41     4961.14    471.25 o 
  -6   5  10      684.32      575.99    188.92 o 
  -5   5  10     1840.44     1695.42    410.38 o 
  -4   5  10     3518.15     3410.85    273.83 o 
  -3   5  10      194.53      289.37    131.13 o 
  -2   5  10      185.49      122.71    105.87 o 
  -1   5  10     4285.66     4481.36    326.04 o 
   0   5  10      977.69      956.14    129.96 o 
   1   5  10     2472.99     2710.35    189.03 o 
   2   5  10      617.78      582.76    115.75 o 
   3   5  10     6576.41     6879.10    302.50 o 
   4   5  10     3456.54     3313.63    374.12 o 
   5   5  10     1614.05     1469.76    303.05 o 
  -6   6  10     3107.72     3318.33    352.75 o 
  -5   6  10    12060.26    11475.25    520.95 o 
  -4   6  10     1874.06     1863.14    236.51 o 
  -3   6  10     2152.49     1992.81    236.51 o 
  -2   6  10    25239.96    24405.36    762.32 o 
  -1   6  10     7782.28     7733.90    334.05 o 
   0   6  10      906.16     1039.85    263.23 o 
   1   6  10    15399.90    15422.82    447.47 o 
   2   6  10      433.84      546.30    117.74 o 
   3   6  10     4324.12     4847.66    272.20 o 
   4   6  10     6895.99     7179.46    545.72 o 
  -5   7  10      905.98      956.26    205.11 o 
  -4   7  10    12017.36    12298.28    558.18 o 
  -3   7  10      236.15      327.17    134.85 o 
  -2   7  10    23686.26    22538.66    760.05 o 
  -1   7  10     5263.42     5000.65    267.19 o 
   0   7  10      237.18      320.89    138.98 o 
   1   7  10    12886.83    12565.52    481.20 o 
   2   7  10     6201.03     5941.66    298.17 o 
   3   7  10     7284.48     7322.01    405.44 o 
  -5   8  10     2817.84     2480.89    310.82 o 
  -4   8  10     7536.98     6870.74    442.92 o 
  -3   8  10      174.27       67.99    116.23 o 
  -2   8  10      869.28      774.46    193.45 o 
  -1   8  10       21.01      -65.64     76.72 o 
   0   8  10     5329.19     6095.34    455.79 o 
   1   8  10       29.14       27.67     85.01 o 
   2   8  10      932.00     1229.48    175.69 o 
   3   8  10     5212.75     5206.88    516.58 o 
  -4   9  10     4728.85     3640.32    362.46 o 
  -3   9  10     7712.20     8088.12    492.78 o 
  -2   9  10        5.88      -69.13     91.79 o 
  -1   9  10       44.03       64.37    137.93 o 
   0   9  10     4266.88     4822.06    301.56 o 
   1   9  10     3062.82     3154.07    265.76 o 
  -2 -10  11     6991.53     6473.64    547.98 o 
  -1 -10  11     2999.03     3396.19    436.28 o 
   0 -10  11     8542.37     9074.34    387.30 o 
   1 -10  11     2084.66     1960.76    285.57 o 
   2 -10  11     7894.51     6997.01    459.11 o 
   3 -10  11      215.99      208.83    161.40 o 
  -3  -9  11     3464.84     3190.76    426.24 o 
  -2  -9  11      611.53      437.09    207.38 o 
  -1  -9  11     1850.59     2268.99    338.34 o 
   0  -9  11    13053.85    13306.05    739.74 o 
   1  -9  11     2013.41     1971.12    265.49 o 
   2  -9  11      157.27      303.54    150.39 o 
   3  -9  11     4428.52     4813.83    408.60 o 
   4  -9  11      441.99      427.05    188.76 o 
  -4  -8  11     3433.15     3366.41    429.81 o 
  -3  -8  11     4504.44     4478.72    443.40 o 
  -2  -8  11     1746.91     1957.68    307.26 o 
  -1  -8  11      277.68      147.16    102.39 o 
   0  -8  11      620.07      583.55    103.54 o 
   1  -8  11     8525.15     9009.41    473.84 o 
   2  -8  11      192.01      209.32    132.58 o 
   3  -8  11      281.56       33.51    123.68 o 
   4  -8  11     6910.40     7223.17    470.60 o 
   5  -8  11      260.58     -105.87    130.32 o 
  -5  -7  11      481.42      598.98    218.22 o 
  -4  -7  11    24195.75    22889.96    957.88 o 
  -3  -7  11      225.44      271.21    118.29 o 
  -2  -7  11     1110.88     1380.28    175.74 o 
  -1  -7  11    15640.96    15474.73    557.41 o 
   0  -7  11    10173.49    10432.27    288.90 o 
   1  -7  11    18239.58    17656.85    631.03 o 
   2  -7  11     4768.47     4558.37    333.32 o 
   3  -7  11    19874.28    19557.87    724.44 o 
   4  -7  11    12379.61    10960.78    558.67 o 
   5  -7  11     3621.38     3623.64    358.09 o 
  -5  -6  11     3354.86     3565.99    276.26 o 
  -4  -6  11    11268.68    11383.71    431.24 o 
  -3  -6  11        9.89       58.41     92.08 o 
  -2  -6  11    22437.77    23348.04    579.66 o 
  -1  -6  11    22031.10    22351.05    415.18 o 
   0  -6  11     1423.54     1748.15    128.73 o 
   1  -6  11    11714.36    12685.18    509.62 o 
   2  -6  11     2815.63     3050.89    281.03 o 
   3  -6  11    19414.21    17864.38    670.04 o 
   4  -6  11      333.30      225.99    135.82 o 
   5  -6  11        7.42        1.62    126.76 o 
   6  -6  11     3793.55     3878.94    379.78 o 
  -6  -5  11     3791.32     3492.69    287.49 o 
  -5  -5  11     3613.03     3779.70    275.94 o 
  -4  -5  11     1564.07     1454.71    272.78 o 
  -3  -5  11      376.41      597.35    125.08 o 
  -2  -5  11      155.78      185.15     66.43 o 
  -1  -5  11     3105.80     3371.60    151.23 o 
   0  -5  11     6509.43     6011.44    195.77 o 
   1  -5  11     1066.65     1128.51    133.44 o 
   2  -5  11       36.22       10.20     94.86 o 
   3  -5  11      242.96      140.52    114.94 o 
   4  -5  11     3761.89     4179.88    339.15 o 
   5  -5  11       98.01       41.44    122.87 o 
   6  -5  11      258.47      122.71    156.38 o 
  -6  -4  11     1269.75     1290.44    190.58 o 
  -5  -4  11     8925.05     8752.35    367.26 o 
  -4  -4  11     5440.64     5383.02    273.83 o 
  -3  -4  11     3243.36     3693.52    261.28 o 
  -2  -4  11     2606.50     2623.59    126.97 o 
  -1  -4  11    29033.25    28561.82    436.86 o 
   0  -4  11     8790.80     9171.96    223.70 o 
   1  -4  11        6.85       28.77     74.14 o 
   3  -4  11      319.61      -24.93     92.76 o 
   4  -4  11     1821.40     1910.90    245.09 o 
   5  -4  11    17637.20    17857.91    682.67 o 
   6  -4  11     3631.14     3900.47    355.82 o 
  -6  -3  11    19478.03    18839.26    816.55 o 
  -5  -3  11     2784.78     2731.66    314.38 o 
  -4  -3  11       12.16       71.07    125.79 o 
  -3  -3  11    43350.64    43745.26    790.03 o 
  -2  -3  11     3690.72     3889.57    137.75 o 
  -1  -3  11     6753.83     6810.77    176.82 o 
   0  -3  11    17266.23    17088.16    493.51 o 
   1  -3  11     7480.79     7880.62    271.58 o 
   2  -3  11    18690.10    18498.17    600.43 o 
   3  -3  11     6228.18     6495.49    360.20 o 
   4  -3  11    10594.11    10338.17    479.67 o 
   5  -3  11     9896.33    10331.69    499.58 o 
   6  -3  11     7947.61     8222.65    468.50 o 
  -7  -2  11       16.32      120.93    157.35 o 
  -6  -2  11     6331.58     6206.20    449.72 o 
  -5  -2  11      805.47      617.75    181.80 o 
  -4  -2  11      187.98      309.53    147.64 o 
  -3  -2  11    13332.46    14170.16    572.75 o 
  -2  -2  11      602.50      608.95     63.08 o 
  -1  -2  11     5236.36     5057.57    141.50 o 
   0  -2  11    11970.19    12005.70    313.08 o 
   1  -2  11     6605.81     6147.92    228.74 o 
   2  -2  11     1382.27     1303.34    173.38 o 
   3  -2  11     8745.56     8930.74    413.46 o 
   4  -2  11    10435.19    10933.26    481.45 o 
   5  -2  11     4606.18     4685.13    330.73 o 
  -7  -1  11      356.04      232.95    172.25 o 
  -6  -1  11      560.69      328.14    163.02 o 
  -5  -1  11      507.78      580.36    170.95 o 
  -4  -1  11      120.74       52.45    101.02 o 
  -3  -1  11     7503.82     7564.24    220.67 o 
  -2  -1  11    18170.01    17594.52    365.78 o 
  -1  -1  11      527.85      475.86     40.67 o 
   0  -1  11    14720.42    14657.37    919.19 o 
   1  -1  11    14650.48    14866.00    725.49 o 
   2  -1  11      409.00      345.14    115.26 o 
   3  -1  11     2640.93     2682.57    168.07 o 
   4  -1  11       78.98      -73.01     81.10 o 
   5  -1  11    13147.22    12257.00    517.55 o 
   6  -1  11      306.08      441.62    175.00 o 
  -7   0  11     9886.79    10840.50    638.48 o 
  -6   0  11      169.35      306.29    152.17 o 
  -5   0  11      420.93      457.97    156.87 o 
  -4   0  11    22885.13    22208.90    750.02 o 
  -3   0  11    16454.53    15795.17    671.82 o 
  -2   0  11     2044.62     2404.50    151.36 o 
  -1   0  11     9643.13     9361.08    260.45 o 
   0   0  11    42903.86    41783.45    677.85 o 
   1   0  11     2309.56     2229.94    144.83 o 
   2   0  11      862.44      997.38    158.65 o 
   3   0  11    18627.88    17652.64    590.40 o 
   4   0  11     4103.90     3850.28    283.14 o 
   5   0  11     9231.28     8713.48    423.01 o 
   6   0  11     1571.40     1824.61    305.96 o 
  -7   1  11     3450.78     3693.42    404.39 o 
  -6   1  11     1607.41     1684.42    273.42 o 
  -5   1  11    16190.27    15892.46    662.11 o 
  -4   1  11     2141.51     2506.80    255.78 o 
  -3   1  11    12357.79    12298.86    307.53 o 
  -2   1  11     3511.40     3311.58    254.89 o 
  -1   1  11        0.20       -9.36     67.02 o 
   0   1  11    37119.61    38542.17    484.32 o 
   1   1  11      342.72      495.18     59.91 o 
   2   1  11    10793.56    11147.43    444.38 o 
   3   1  11    39688.64    39560.27    977.46 o 
   4   1  11      741.87      468.01    138.41 o 
   6   1  11     1985.15     2464.38    338.02 o 
  -7   2  11      522.35      455.71    186.33 o 
  -6   2  11     1669.87     1723.27    278.93 o 
  -5   2  11    18377.90    17533.65    694.16 o 
  -4   2  11      927.05     1033.74    109.28 o 
  -3   2  11     3474.80     3379.22    167.28 o 
  -2   2  11     8483.38     8578.46    253.82 o 
  -1   2  11     1786.18     2362.58    294.47 o 
   0   2  11     3255.60     3493.28    127.91 o 
   1   2  11     4776.17     5295.91    200.36 o 
   2   2  11      123.93       94.62     63.00 o 
   3   2  11     6456.56     6658.90    260.99 o 
   4   2  11     3968.08     4238.49    305.96 o 
  -7   3  11     1577.77     1984.88    326.04 o 
  -6   3  11       21.52      -13.76    105.23 o 
  -5   3  11       16.70       73.66    105.06 o 
  -4   3  11     3471.33     3501.77    206.24 o 
  -3   3  11       95.30      148.19     69.82 o 
  -2   3  11       19.45       84.16     84.34 o 
  -1   3  11    11627.81    11037.40    292.39 o 
   0   3  11       72.53      126.54     52.07 o 
   1   3  11       25.37       13.85     58.60 o 
   2   3  11     8098.91     8031.04    278.39 o 
   3   3  11     6744.64     6897.84    278.73 o 
   4   3  11      924.40     1010.87    140.88 o 
   5   3  11      612.08      462.83    190.54 o 
   6   3  11    14774.58    14006.01    768.63 o 
  -7   4  11        0.46      -58.76    110.41 o 
  -6   4  11    12482.05    12806.44    636.53 o 
  -5   4  11     1013.54     1147.61    213.37 o 
  -4   4  11     6069.45     5860.77    242.11 o 
  -3   4  11     7003.56     7012.37    250.58 o 
  -2   4  11    25550.60    25539.62    498.65 o 
  -1   4  11    16142.90    16178.81    365.85 o 
   0   4  11     6287.24     5990.38    241.56 o 
   1   4  11    19243.80    18729.51    515.20 o 
   2   4  11     9909.49     9715.56    537.95 o 
   3   4  11     8237.53     8126.32    313.32 o 
   4   4  11     8785.22     9362.97    559.80 o 
   5   4  11      147.81      229.55    156.38 o 
  -6   5  11    11965.45    11186.28    595.25 o 
  -5   5  11        5.05       29.07     75.58 o 
  -4   5  11    18862.45    19094.11    465.70 o 
  -3   5  11     8353.01     8721.90    421.71 o 
  -2   5  11    11645.97    11371.81    473.19 o 
  -1   5  11       11.97       28.37     74.29 o 
   0   5  11       65.76      207.35     86.04 o 
   1   5  11    21097.63    21442.60    681.05 o 
   2   5  11      550.96      450.33    107.64 o 
   3   5  11     1380.66     1417.33    180.99 o 
   4   5  11     8905.72     9871.78    607.07 o 
   5   5  11      124.85      135.01    170.63 o 
  -6   6  11       55.61      -21.05    121.41 o 
  -5   6  11     4114.51     4812.05    349.35 o 
  -4   6  11     5208.12     4965.84    347.24 o 
  -3   6  11     1945.61     1952.34    237.97 o 
  -2   6  11     1675.60     1755.65    231.50 o 
  -1   6  11     1002.10      983.32    144.77 o 
   0   6  11      470.57      412.19    108.07 o 
   1   6  11       45.60       15.23    119.88 o 
   2   6  11     4870.28     4841.27    421.47 o 
   3   6  11     2017.23     2103.51    203.84 o 
   4   6  11     2207.99     2105.64    351.78 o 
  -5   7  11      461.89      844.72    197.66 o 
  -4   7  11        0.13       33.02    109.92 o 
  -3   7  11    15529.03    15164.13    624.88 o 
  -2   7  11     4549.81     4119.18    334.78 o 
  -1   7  11      613.12      640.60    134.32 o 
   0   7  11    16878.14    15655.87    693.76 o 
   1   7  11      697.91      600.42    216.60 o 
   2   7  11     2569.98     2749.66    339.39 o 
   3   7  11     4263.39     4960.73    347.41 o 
  -5   8  11     9650.91     9790.99    545.39 o 
  -4   8  11      221.25      183.25    136.15 o 
  -3   8  11    10757.78    10860.89    555.43 o 
  -2   8  11     4806.80     4417.04    362.62 o 
  -1   8  11     9861.69    10088.33    402.64 o 
   0   8  11    12393.67    11857.29    437.37 o 
   1   8  11     3322.12     4243.04    283.88 o 
   2   8  11     2153.53     2137.41    223.54 o 
  -3   9  11     2427.25     2745.90    329.28 o 
  -2   9  11       66.95       89.36    118.99 o 
  -1   9  11     7797.14     7713.76    375.24 o 
   0   9  11     2377.93     2139.98    405.28 o 
   1   9  11     1421.12     1856.16    224.48 o 
  -1 -10  12      105.18       99.07    174.51 o 
   0 -10  12     4114.20     4242.94    285.73 o 
   1 -10  12     5345.00     4942.69    403.74 o 
   2 -10  12      774.89      690.12    210.13 o 
   3 -10  12      789.51      905.43    245.09 o 
  -3  -9  12     5115.26     4981.22    499.42 o 
  -2  -9  12     2826.39     3747.81    421.23 o 
  -1  -9  12     9673.86    10076.40    613.55 o 
   0  -9  12      521.65      535.25    131.43 o 
   1  -9  12     8553.61     8596.93    481.45 o 
   2  -9  12     2530.67     2316.74    302.56 o 
   3  -9  12     2608.55     2604.57    325.39 o 
   4  -9  12    12919.73    13221.35    668.59 o 
  -4  -8  12     5129.31     6537.26    535.52 o 
  -3  -8  12       89.28      140.35    155.09 o 
  -2  -8  12     1254.60     1048.21    249.47 o 
  -1  -8  12    16876.65    17313.58    559.13 o 
   0  -8  12     2374.10     2434.31    253.18 o 
   1  -8  12     3281.22     3415.78    318.91 o 
   2  -8  12     8364.67     8111.27    468.50 o 
   3  -8  12     1747.05     1548.27    269.22 o 
   4  -8  12        8.44     -115.42    118.66 o 
   5  -8  12      151.11       72.04    155.41 o 
  -4  -7  12     2127.64     2407.40    354.37 o 
  -3  -7  12      127.75        0.17     99.02 o 
  -2  -7  12     2760.76     2779.20    226.72 o 
  -1  -7  12        9.08      -33.40     60.24 o 
   0  -7  12     8227.21     8649.00    264.34 o 
   1  -7  12     1237.87     1039.79    202.84 o 
   2  -7  12      141.29      204.79    122.22 o 
   3  -7  12     7364.08     7526.38    445.35 o 
   4  -7  12     3153.85     3169.07    333.00 o 
   5  -7  12      338.75      874.83    225.02 o 
  -5  -6  12    17257.37    17210.31    569.41 o 
  -4  -6  12     1803.99     1817.68    205.89 o 
  -3  -6  12     2348.32     2700.82    789.43 o 
  -2  -6  12    16586.75    17276.43    491.64 o 
  -1  -6  12     2154.54     2129.72    138.73 o 
   0  -6  12    19152.90    18961.91    385.82 o 
   1  -6  12     5181.28     5219.62    254.06 o 
   2  -6  12    37749.83    37388.74   1019.88 o 
   3  -6  12    11599.31    12728.24    570.97 o 
   4  -6  12     3711.90     4142.00    358.58 o 
   5  -6  12    14937.34    16468.61    707.12 o 
   6  -6  12       36.74       72.52    154.76 o 
  -6  -5  12     7816.94     7721.99    392.26 o 
  -5  -5  12    10887.88    10196.81    419.02 o 
  -4  -5  12     1783.80     1974.72    199.72 o 
  -3  -5  12    14444.73    15507.78    767.58 o 
  -2  -5  12    21289.73    21583.69    393.03 o 
  -1  -5  12     2209.63     2277.13    162.18 o 
   0  -5  12    16097.10    15721.67    326.89 o 
   1  -5  12     1813.36     1800.24    253.51 o 
   2  -5  12    14121.73    14384.17    562.55 o 
   3  -5  12      138.46       91.63    123.19 o 
   4  -5  12     6691.95     6677.45    419.77 o 
   5  -5  12    10098.15    10503.61    554.30 o 
   6  -5  12      478.77      838.57    218.55 o 
  -6  -4  12       63.13       13.47    194.10 o 
  -5  -4  12       12.22       83.24     92.55 o 
  -4  -4  12       32.90      198.71     90.77 o 
  -3  -4  12     1839.54     2076.38    175.05 o 
  -2  -4  12      444.91      535.83     78.72 o 
  -1  -4  12      800.53      768.31     97.07 o 
   0  -4  12     2078.44     2137.21    119.28 o 
   1  -4  12      624.80      697.87    113.67 o 
   2  -4  12     3644.55     3611.66    273.26 o 
   3  -4  12     4734.00     5071.22    345.14 o 
   4  -4  12     4141.94     3632.87    319.72 o 
   5  -4  12     5149.82     4924.88    385.29 o 
   6  -4  12     5168.45     5561.09    413.62 o 
  -6  -3  12     1665.78     1762.93    300.30 o 
  -5  -3  12     4429.17     4762.67    409.89 o 
  -4  -3  12     1369.30     1251.75    153.75 o 
  -3  -3  12      246.10      214.90     85.07 o 
  -2  -3  12    46585.96    47023.01   1141.07 o 
  -1  -3  12      842.83      832.58     74.16 o 
   0  -3  12      427.46      570.52     99.05 o 
   1  -3  12    36970.78    36977.99    684.83 o 
   2  -3  12       39.94      -42.09     77.54 o 
   3  -3  12      241.73      410.87    133.39 o 
   4  -3  12    12500.29    12917.33    554.94 o 
   5  -3  12     8317.25     7893.54    452.15 o 
   6  -3  12     4969.11     5618.23    401.64 o 
  -7  -2  12    12105.78    13557.91    735.61 o 
  -6  -2  12     1199.36     1028.13    245.74 o 
  -5  -2  12      170.56      155.57    133.56 o 
  -4  -2  12    48452.79    50037.82   1317.91 o 
  -3  -2  12     1729.61     1859.25    238.62 o 
  -2  -2  12    10349.72    11001.11    293.62 o 
  -1  -2  12    30517.99    29568.02    676.78 o 
   0  -2  12    14743.36    14846.73    366.60 o 
   1  -2  12    25103.69    24202.87    507.04 o 
   2  -2  12     3937.32     3860.64    267.43 o 
   3  -2  12    24350.23    24686.24    747.91 o 
   4  -2  12     6323.20     6157.31    367.16 o 
   5  -2  12    10786.16    10355.97    498.12 o 
  -7  -1  12      745.83      473.35    190.22 o 
  -6  -1  12     2134.69     1778.64    289.61 o 
  -5  -1  12     5462.84     5523.69    400.67 o 
  -4  -1  12    13819.31    13363.97    584.89 o 
  -3  -1  12      550.11      496.77     81.54 o 
  -2  -1  12     5954.37     6395.12    217.12 o 
  -1  -1  12     6306.17     6779.71    419.45 o 
   0  -1  12     5071.70     5071.84    207.46 o 
   1  -1  12      593.92      505.67     94.39 o 
   2  -1  12      788.05     1030.56    167.23 o 
   3  -1  12    12512.84    13065.94    506.38 o 
   4  -1  12      626.51      599.79    155.41 o 
   5  -1  12     7442.93     7569.12    413.46 o 
  -7   0  12      442.45      360.36    193.29 o 
  -6   0  12        1.68      -74.14    105.39 o 
  -5   0  12     1019.34      892.64    208.35 o 
  -4   0  12     3708.09     3190.60    296.41 o 
  -3   0  12    11461.35    11476.92    296.85 o 
  -2   0  12      103.63       21.02     52.14 o 
  -1   0  12    16088.31    16404.63    469.22 o 
   0   0  12    14565.56    14596.62    358.22 o 
   1   0  12      954.10      963.78     70.02 o 
   2   0  12      383.94      525.64    135.17 o 
   3   0  12     4531.40     4836.65    310.01 o 
   4   0  12     7748.42     7894.83    408.92 o 
   5   0  12      253.91      286.21    124.65 o 
   6   0  12      590.74      659.68    213.04 o 
  -7   1  12      156.31      191.19    148.45 o 
  -6   1  12      994.27     1124.62    243.15 o 
  -5   1  12     9527.00     8753.96    485.17 o 
  -4   1  12    11842.68    11128.49    516.58 o 
  -3   1  12      490.07      666.17     94.79 o 
  -2   1  12      224.41      205.83     68.52 o 
  -1   1  12    45329.12    44004.57    832.90 o 
   0   1  12     1183.19     1221.10     75.45 o 
   1   1  12     5662.93     5586.48    230.93 o 
   2   1  12    24231.27    24483.63    484.81 o 
   3   1  12      342.30      238.62    126.76 o 
   4   1  12     2958.00     3607.78    293.34 o 
   6   1  12    11771.96    13199.98    695.62 o 
  -7   2  12     1038.13      962.57    243.80 o 
  -6   2  12    13629.89    13461.58    664.70 o 
  -5   2  12     5195.95     4968.26    369.10 o 
  -4   2  12      955.68      945.36    111.36 o 
  -3   2  12    14763.89    14705.19    358.67 o 
  -2   2  12     2218.37     2189.92    142.38 o 
  -1   2  12    44893.75    44972.47    724.30 o 
   0   2  12      509.63      484.27     70.65 o 
   1   2  12     2684.29     2575.29    121.68 o 
   2   2  12    24806.71    25016.92    512.84 o 
   3   2  12       87.36       59.02     65.80 o 
   4   2  12     8816.05     9023.37    331.63 o 
  -7   3  12      312.00      291.07    172.89 o 
  -6   3  12     3515.04     3546.91    366.02 o 
  -5   3  12     1573.63     1789.00    255.94 o 
  -4   3  12     6131.73     6225.75    261.44 o 
  -3   3  12    26322.43    26713.42    532.01 o 
  -2   3  12     1836.63     1886.91    351.13 o 
  -1   3  12     2788.57     3017.96    164.22 o 
   0   3  12     4039.16     4346.22    154.07 o 
   1   3  12      559.10      686.56    106.33 o 
   2   3  12     4794.46     5226.71    234.01 o 
   3   3  12     2151.46     1858.37    165.67 o 
   4   3  12       34.58      -48.68     72.74 o 
   5   3  12     1401.08     1119.60    246.39 o 
  -6   4  12      739.61      504.11    184.87 o 
  -5   4  12     3391.57     3103.67    314.06 o 
  -4   4  12     2030.27     2225.77    272.05 o 
  -3   4  12     3237.33     3321.07    185.04 o 
  -2   4  12     6115.11     6001.70    230.95 o 
  -1   4  12     1197.35     1144.04    181.96 o 
   0   4  12     3123.61     3131.10    186.19 o 
   1   4  12     2904.08     2920.94    187.15 o 
   2   4  12    25910.40    26847.93    592.63 o 
   3   4  12     1147.31     1093.77    148.39 o 
   4   4  12     1014.53     1256.90    167.48 o 
   5   4  12    12938.22    13421.11    739.98 o 
  -6   5  12      121.98      131.61    133.88 o 
  -5   5  12     1385.74     1441.75    237.16 o 
  -4   5  12     4346.48     4922.84    233.33 o 
  -3   5  12    10174.91    10341.24    468.33 o 
  -2   5  12     9358.44     8567.30    423.33 o 
  -1   5  12      101.71      133.56    116.56 o 
   0   5  12    40641.64    40168.70    844.80 o 
   1   5  12     2222.01     2452.10    188.58 o 
   2   5  12    10803.41    10912.27    371.74 o 
   3   5  12     5498.57     5805.58    285.49 o 
   4   5  12      430.42      282.49    169.49 o 
  -5   6  12     7351.44     8096.38    451.34 o 
  -4   6  12     1695.44     1927.08    247.20 o 
  -3   6  12     2668.08     2316.58    256.91 o 
  -2   6  12     6172.21     6979.04    404.88 o 
  -1   6  12      429.16      392.89    108.04 o 
   0   6  12    18496.86    19115.78    513.89 o 
   1   6  12       54.79       38.05     74.03 o 
   2   6  12      797.57      698.64    134.69 o 
   3   6  12     7823.97     7788.56    348.52 o 
   4   6  12      544.54      667.13    234.25 o 
  -5   7  12     1024.54     1026.84    219.35 o 
  -4   7  12      106.07      237.65    140.84 o 
  -3   7  12     4372.83     4614.06    353.40 o 
  -2   7  12      561.28      550.57    162.69 o 
  -1   7  12      365.43      476.09    123.00 o 
   0   7  12      795.92      763.21    141.15 o 
   1   7  12     1545.13     1676.45    188.23 o 
   2   7  12     1186.37     1181.74    167.83 o 
   3   7  12     4688.89     4071.99    688.34 o 
  -4   8  12    10069.32    10416.20    555.75 o 
  -3   8  12      681.89      903.32    203.17 o 
  -2   8  12       26.35      185.68    126.76 o 
  -1   8  12     8650.28     9354.56    391.03 o 
   0   8  12      417.04      497.39    133.28 o 
   1   8  12      517.21      577.68    367.48 o 
   2   8  12     2922.50     3428.38    269.69 o 
  -3   9  12     2791.49     2985.33    339.80 o 
  -2   9  12     6559.56     5940.23    427.70 o 
  -1   9  12     4592.51     5270.02    402.93 o 
   0   9  12     1770.99     1947.92    228.36 o 
   0 -10  13     7957.38     7596.23    453.36 o 
   1 -10  13     5765.47     5753.89    424.46 o 
   2 -10  13     1131.82     1098.55    252.38 o 
  -2  -9  13     2619.12     2386.19    352.10 o 
  -1  -9  13     4938.91     5501.35    454.41 o 
   0  -9  13     8170.45     8160.21    349.54 o 
   1  -9  13      208.82      218.87    146.83 o 
   2  -9  13      226.52      270.67    148.93 o 
   3  -9  13    13880.51    15032.36    708.41 o 
   4  -9  13      321.01      366.51    183.58 o 
  -3  -8  13     3513.40     3515.83    399.86 o 
  -2  -8  13    11656.98    12282.09    645.92 o 
  -1  -8  13       82.36       86.77     77.38 o 
   0  -8  13    12454.77    12048.38    435.57 o 
   1  -8  13     4971.11     5205.59    376.55 o 
   2  -8  13     3438.11     3657.15    346.43 o 
   3  -8  13    13545.31    12366.43    605.78 o 
   4  -8  13       41.95      127.24    147.96 o 
  -3  -7  13     4009.02     4977.64    302.04 o 
  -2  -7  13    19611.09    19575.74    981.75 o 
  -1  -7  13      103.31      182.93     74.73 o 
   0  -7  13      927.00      918.65    114.01 o 
   1  -7  13     6335.03     6531.92    395.49 o 
   2  -7  13        3.43       14.08    114.61 o 
   3  -7  13       47.91      224.70    143.27 o 
   4  -7  13      971.63     1045.94    226.80 o 
   5  -7  13     2968.51     3366.89    370.39 o 
  -5  -6  13     2379.19     2587.58    362.62 o 
  -4  -6  13       11.02       34.88     98.29 o 
  -3  -6  13      333.62      253.80    107.29 o 
  -2  -6  13     1056.60     1042.71    152.39 o 
  -1  -6  13     6486.03     6339.98    219.13 o 
   0  -6  13      580.13      612.98     94.92 o 
   1  -6  13      667.78      693.09    170.87 o 
   2  -6  13     9168.24     9359.08    475.62 o 
   3  -6  13     2148.32     2091.72    271.32 o 
   4  -6  13       77.00      190.86    142.94 o 
   5  -6  13      551.83      849.41    218.87 o 
  -5  -5  13       35.76      -64.75    130.32 o 
  -4  -5  13      751.18      812.78    146.36 o 
  -3  -5  13    19699.18    21467.94   1116.12 o 
  -2  -5  13    20386.78    20320.60    516.52 o 
  -1  -5  13     3863.11     3801.93    163.00 o 
   0  -5  13     6006.82     5952.15    198.39 o 
   1  -5  13    48773.86    48239.57    900.33 o 
   2  -5  13     5174.78     5117.69    340.45 o 
   3  -5  13     4328.94     4400.21    336.56 o 
   4  -5  13    17225.23    16842.08    687.37 o 
   5  -5  13      171.55      103.93    141.49 o 
   6  -5  13     2570.82     2835.26    339.80 o 
  -6  -4  13     9681.15    10249.62    632.00 o 
  -5  -4  13      655.13      736.56    144.77 o 
  -4  -4  13    29499.64    28976.06   1148.98 o 
  -3  -4  13     6769.83     7156.90    295.99 o 
  -2  -4  13     6902.04     7007.67    252.69 o 
  -1  -4  13    22607.87    22369.12    491.41 o 
   0  -4  13      367.29      443.77    104.36 o 
   1  -4  13    18612.11    18072.62    462.44 o 
   2  -4  13     2970.06     2968.49    270.83 o 
   3  -4  13     4448.60     4640.77    330.89 o 
   4  -4  13    15827.63    17368.04    684.45 o 
   5  -4  13      300.72      191.51    142.78 o 
   6  -4  13      749.15     1041.73    243.15 o 
  -6  -3  13     2091.69     1488.70    283.79 o 
  -5  -3  13     2285.17     2181.73    308.72 o 
  -4  -3  13     3228.28     3280.16    220.00 o 
  -3  -3  13      134.91      254.97    141.33 o 
  -2  -3  13    10459.18    10001.21    694.25 o 
  -1  -3  13     4960.33     5091.36    219.14 o 
   0  -3  13     1659.02     1993.47    243.07 o 
   1  -3  13      352.12      427.91    248.17 o 
   2  -3  13     1227.10     1470.41    204.14 o 
   3  -3  13     1507.69     1854.40    236.68 o 
   4  -3  13     1282.13     1184.35    210.94 o 
   5  -3  13     8772.42     8954.53    483.88 o 
   6  -3  13     1272.95     1268.05    241.86 o 
  -6  -2  13     1295.65     1474.78    280.22 o 
  -5  -2  13      385.13      453.28    169.66 o 
  -4  -2  13      792.60     1108.59    217.90 o 
  -3  -2  13    20875.45    20668.89    738.85 o 
  -2  -2  13     3135.73     3095.11    166.81 o 
  -1  -2  13     3615.28     3626.66    183.89 o 
   0  -2  13    36905.47    35822.00    649.24 o 
   1  -2  13      248.29      303.35     89.58 o 
   2  -2  13     1236.42     1464.09    194.91 o 
   3  -2  13    36754.03    35158.12    949.30 o 
   4  -2  13     9812.42     8726.11    445.51 o 
   5  -2  13     3701.61     3260.05    306.29 o 
  -7  -1  13       31.81      -37.72    140.19 o 
  -6  -1  13       16.15       52.94    132.26 o 
  -5  -1  13    31849.00    32640.80   1061.64 o 
  -4  -1  13       16.64      -94.22     90.98 o 
  -3  -1  13      712.16      804.37     98.94 o 
  -2  -1  13    10483.28     9924.21    563.28 o 
  -1  -1  13    26128.45    25410.33    505.36 o 
   0  -1  13     9391.42     9199.65    460.81 o 
   1  -1  13    12936.06    13059.53    361.02 o 
   2  -1  13    34120.04    36379.71    926.31 o 
   3  -1  13     4608.43     4585.41    311.31 o 
   4  -1  13    10641.46    10715.68    480.48 o 
   5  -1  13     9118.83     9661.97    478.37 o 
  -7   0  13     1662.53     1839.50    323.77 o 
  -6   0  13     2282.56     2106.94    309.85 o 
  -5   0  13     9485.13     9025.76    515.44 o 
  -4   0  13     1043.44     1286.34    220.97 o 
  -3   0  13    16355.04    16118.92    376.68 o 
  -2   0  13     2567.00     2497.41    270.27 o 
  -1   0  13     9955.43     9818.90    291.13 o 
   0   0  13      194.13      206.84     73.96 o 
   1   0  13     5142.62     5354.95    361.98 o 
   2   0  13    17457.32    16881.74    582.95 o 
   3   0  13      190.14      239.91    125.14 o 
   4   0  13     3825.05     4065.27    304.18 o 
   5   0  13     3075.26     3119.05    283.14 o 
   6   0  13      125.81      221.14    158.49 o 
  -7   1  13      133.45      351.45    186.01 o 
  -6   1  13       69.45     -112.35     87.26 o 
  -5   1  13     2239.01     2057.24    283.46 o 
  -4   1  13     7009.10     6257.52    394.51 o 
  -3   1  13      971.83      838.66    105.32 o 
  -2   1  13     7503.73     7527.45    252.57 o 
  -1   1  13    11742.13    11431.20    560.53 o 
   0   1  13        9.58      -42.91     56.14 o 
   1   1  13       63.42       50.49     92.44 o 
   2   1  13      837.55      849.25    169.01 o 
   3   1  13    20005.43    21158.59    698.21 o 
   4   1  13        3.19      129.83    112.19 o 
  -7   2  13     2197.83     2264.78    345.79 o 
  -6   2  13     6755.42     7021.13    482.42 o 
  -5   2  13     8591.77     8626.55    487.76 o 
  -4   2  13      733.45      705.77    106.82 o 
  -3   2  13     2551.64     2396.28    156.81 o 
  -2   2  13    33975.81    33500.56    610.14 o 
  -1   2  13      790.34      792.30    105.12 o 
   0   2  13     1419.35     1650.64    138.13 o 
   1   2  13    18832.83    18009.65    422.94 o 
   2   2  13     8887.68     9410.56    297.61 o 
   3   2  13     6129.76     6253.18    262.57 o 
   4   2  13     4977.40     4879.27    251.98 o 
   5   2  13    19662.79    18966.99    822.05 o 
  -6   3  13      208.08      237.00    141.00 o 
  -5   3  13     2776.35     3137.18    319.40 o 
  -4   3  13    13775.97    13349.66    548.95 o 
  -3   3  13       27.61       83.56     71.68 o 
  -2   3  13     7745.02     8142.62    272.04 o 
  -1   3  13     2892.31     2945.78    171.01 o 
   0   3  13    22160.63    21789.87    462.31 o 
   1   3  13    17827.37    18927.81    650.13 o 
   2   3  13     2727.42     2604.71    180.47 o 
   3   3  13    11889.93    12294.91    387.14 o 
   4   3  13     1033.13     1476.37    172.36 o 
   5   3  13     2480.31     2369.36    342.87 o 
  -6   4  13      163.89       91.47    132.10 o 
  -5   4  13     1230.54     1330.37    231.17 o 
  -4   4  13    10464.66    10691.16    340.67 o 
  -3   4  13       76.92      128.09    141.16 o 
  -2   4  13       47.47      114.12     76.97 o 
  -1   4  13      887.28      925.18    172.25 o 
   0   4  13     2331.79     2472.11    173.12 o 
   1   4  13       72.78       28.25    109.76 o 
   2   4  13      605.63      593.87    139.38 o 
   3   4  13     1361.61     1346.79    162.81 o 
   4   4  13     2403.17     2531.64    215.34 o 
  -6   5  13      956.60      848.28    228.74 o 
  -5   5  13      212.97       35.94    113.00 o 
  -4   5  13     1957.89     1593.60    222.92 o 
  -3   5  13     6161.82     6761.96    379.30 o 
  -2   5  13     1310.83     1212.36    199.44 o 
  -1   5  13     2019.15     2071.81    242.67 o 
   0   5  13     3015.90     3125.39    208.07 o 
   1   5  13    17320.90    16921.96    465.42 o 
   2   5  13      193.55      185.16     90.64 o 
   3   5  13     1556.91     1442.36    176.74 o 
  -5   6  13     2297.23     2534.15    284.43 o 
  -4   6  13    12902.52    12107.74    552.52 o 
  -3   6  13     4832.93     4343.23    333.16 o 
  -2   6  13      834.31      722.98    172.41 o 
  -1   6  13    28992.39    28641.26    883.89 o 
   0   6  13     1890.22     1896.02    184.25 o 
   1   6  13      383.60      450.58    115.13 o 
   2   6  13    11215.58    11381.45    408.39 o 
   3   6  13     1218.79      846.82    196.04 o 
  -5   7  13     1493.85     1567.70    257.88 o 
  -4   7  13     4239.02     4437.44    364.40 o 
  -3   7  13     1721.57     2166.84    274.56 o 
  -2   7  13      455.00      426.08    159.78 o 
  -1   7  13     5012.89     4933.30    358.09 o 
   0   7  13      106.36       40.59     85.66 o 
   1   7  13     1472.31     1661.94    194.00 o 
   2   7  13     9943.40    10537.77    550.25 o 
   3   7  13     2992.53     3285.14    345.46 o 
  -4   8  13      611.55      857.83    214.17 o 
  -3   8  13       46.06      144.40    118.34 o 
  -2   8  13      167.73      109.43    125.46 o 
  -1   8  13     1841.66     1746.42    269.70 o 
   0   8  13     1084.09     1412.94    247.20 o 
   1   8  13     2970.59     2718.70    323.29 o 
  -2   9  13     4840.65     5247.36    429.48 o 
  -1   9  13      514.53      355.82    163.83 o 
   0 -10  14     1384.97     1102.60    231.33 o 
   1 -10  14      486.77      535.03    187.30 o 
   2 -10  14      246.17      135.50    145.21 o 
   0  -9  14     3099.00     2635.98    300.30 o 
   1  -9  14      172.33       91.14    123.36 o 
   2  -9  14     1827.36     1641.36    284.27 o 
   3  -9  14      619.17     1041.89    247.85 o 
  -2  -8  14      712.57     1078.48    259.99 o 
  -1  -8  14    11790.15    12535.56    568.30 o 
   0  -8  14       63.56       15.23     82.46 o 
   1  -8  14      710.60      594.44    174.19 o 
   2  -8  14    16449.99    16549.06    698.21 o 
   3  -8  14     1361.03     1464.58    263.55 o 
   4  -8  14      128.52      124.17    157.68 o 
  -4  -7  14     1488.74     1322.77    301.59 o 
  -3  -7  14    17901.88    18765.12    832.58 o 
  -2  -7  14      662.16      842.29    228.74 o 
  -1  -7  14     2370.44     2805.93    376.06 o 
   0  -7  14     6571.37     6619.32    294.51 o 
   1  -7  14    12480.12    13616.19    582.14 o 
   2  -7  14    14188.93    13938.66    620.51 o 
   3  -7  14      697.93      613.38    188.92 o 
   4  -7  14     7042.29     6591.81    460.08 o 
   5  -7  14     6065.67     6069.09    455.06 o 
  -5  -6  14      253.12      240.72    187.46 o 
  -4  -6  14     3803.47     3966.68    411.84 o 
  -3  -6  14    19942.52    20078.01    834.68 o 
  -2  -6  14      469.41      636.53    210.45 o 
  -1  -6  14     4179.67     4174.52    232.82 o 
   0  -6  14     6739.58     7061.49    297.92 o 
   1  -6  14     1629.54     1778.85    335.51 o 
   2  -6  14      322.47      354.04    153.79 o 
   3  -6  14       59.92      126.27    125.79 o 
   4  -6  14     1922.72     1980.18    289.45 o 
   5  -6  14     1439.83     1102.12    246.07 o 
  -5  -5  14      110.52     -184.31    122.87 o 
  -4  -5  14      203.64      196.85    171.60 o 
  -3  -5  14      565.03      604.32    211.26 o 
  -2  -5  14     8793.04     9457.35    532.44 o 
  -1  -5  14     1693.93     1859.21    164.23 o 
   0  -5  14    13668.23    14223.31    411.26 o 
   1  -5  14     3445.48     3337.16    360.20 o 
   2  -5  14     4100.92     4583.63    334.94 o 
   3  -5  14       69.13       53.10    109.60 o 
   4  -5  14      132.48       86.61    125.95 o 
   5  -5  14     7853.17     8346.00    503.95 o 
   6  -5  14      194.37       19.43    152.66 o 
  -6  -4  14     1879.22     2052.55    350.81 o 
  -5  -4  14       20.16      143.27    150.07 o 
  -4  -4  14    25275.51    26275.63    953.02 o 
  -3  -4  14     6852.61     7316.25    471.41 o 
  -2  -4  14     2731.67     2798.90    177.51 o 
  -1  -4  14      138.13      159.59     77.36 o 
   0  -4  14    53238.54    53494.68    905.84 o 
   1  -4  14     1863.21     1807.47    271.16 o 
   2  -4  14      527.00      513.50    146.67 o 
   3  -4  14    24231.27    24101.51    806.19 o 
   4  -4  14      319.22      175.00    127.40 o 
   5  -4  14     2906.72     3068.54    330.89 o 
   6  -4  14     3368.97     3772.90    376.55 o 
  -6  -3  14     4531.17     3503.52    402.61 o 
  -5  -3  14    19988.68    20095.49    846.82 o 
  -4  -3  14     5721.32     4814.47    396.94 o 
  -3  -3  14     3022.81     2748.49    311.79 o 
  -2  -3  14    22428.94    22993.60    490.38 o 
  -1  -3  14       23.29       53.10     67.72 o 
   0  -3  14    11986.63    12641.01    369.35 o 
   1  -3  14     2798.52     2763.35    243.80 o 
   2  -3  14     8187.07     8366.89    423.49 o 
   3  -3  14    19387.02    19457.18    697.40 o 
   4  -3  14     4917.44     5283.62    365.86 o 
   5  -3  14      641.49      786.76    199.77 o 
   6  -3  14     1086.84     1082.37    226.64 o 
  -6  -2  14      814.23      832.74    234.90 o 
  -5  -2  14     5843.68     6599.42    467.36 o 
  -4  -2  14      361.56      296.41    154.76 o 
  -3  -2  14     3626.66     3628.66    330.25 o 
  -2  -2  14       50.92      110.97     72.25 o 
  -1  -2  14      834.04      971.69    116.93 o 
   0  -2  14      111.83      111.56     76.70 o 
   1  -2  14      192.27       61.89     71.48 o 
   2  -2  14     2893.82     2731.82    252.38 o 
   3  -2  14    12733.17    11719.54    516.41 o 
   4  -2  14     5493.24     5070.58    355.34 o 
   5  -2  14      438.11      702.42    185.20 o 
  -6  -1  14     1941.46     1620.31    300.14 o 
  -5  -1  14      107.09      101.50    139.22 o 
  -4  -1  14    24264.45    24983.95    877.26 o 
  -3  -1  14      686.14      911.75    159.38 o 
  -2  -1  14      785.28      832.41    108.63 o 
  -1  -1  14    34905.41    32014.36    604.33 o 
   0  -1  14      789.53      831.04    116.70 o 
   1  -1  14     4046.63     3973.44    283.46 o 
   2  -1  14    23194.15    23641.75    729.94 o 
   3  -1  14    23809.93    22665.91    736.09 o 
   4  -1  14     1143.44     1052.90    191.51 o 
   5  -1  14     1424.63     1803.24    244.45 o 
  -6   0  14    20519.18    21703.34    900.89 o 
  -5   0  14     3115.82     3369.97    346.76 o 
  -4   0  14       31.03      -50.02    106.20 o 
  -3   0  14    25343.35    25869.28    517.60 o 
  -2   0  14    19405.82    18638.81    423.80 o 
  -1   0  14     3829.19     3743.91    194.64 o 
   0   0  14     8870.25     8636.15    322.15 o 
   1   0  14    35538.06    35986.44    717.64 o 
   2   0  14     1533.82     1766.01    218.87 o 
   3   0  14    11964.90    11942.61    515.28 o 
   4   0  14    10935.96    11433.48    520.30 o 
   5   0  14     1477.60     1512.98    226.96 o 
  -6   1  14     2405.50     2474.91    332.03 o 
  -5   1  14     1790.62     1752.73    270.67 o 
  -4   1  14    11166.71    11103.88    538.43 o 
  -3   1  14      892.33      865.75    112.38 o 
  -2   1  14     7674.22     7104.01    254.99 o 
  -1   1  14     2768.94     2902.21    204.14 o 
   0   1  14    13349.15    13891.65    369.46 o 
   1   1  14     8110.36     7752.24    276.50 o 
   2   1  14       99.47       38.53    102.96 o 
   3   1  14    11552.85    10349.66    485.82 o 
   4   1  14    11379.40    11250.55    521.43 o 
  -6   2  14      491.91      363.27    169.66 o 
  -5   2  14     3618.26     3802.69    357.60 o 
  -4   2  14     5582.67     5316.32    368.61 o 
  -3   2  14     6916.57     7102.20    263.71 o 
  -2   2  14    11411.55    11275.12    323.79 o 
  -1   2  14     3637.30     3466.20    195.88 o 
   0   2  14      837.18      884.96    129.02 o 
   1   2  14     1094.62      919.63    120.26 o 
   2   2  14     4822.10     5285.72    339.47 o 
   3   2  14     1618.17     1869.94    244.61 o 
   4   2  14     5363.01     6126.72    392.90 o 
  -6   3  14     2775.69     2575.11    335.75 o 
  -5   3  14       42.95      110.08    125.30 o 
  -4   3  14       26.50      -82.07     54.96 o 
  -3   3  14    25419.17    25686.65    541.97 o 
  -2   3  14     4354.52     4237.97    205.11 o 
  -1   3  14      130.29      228.08     93.65 o 
   0   3  14    30282.38    29939.11    580.11 o 
   1   3  14     2298.55     2162.63    246.71 o 
   2   3  14       85.97       -9.07     93.89 o 
   3   3  14     2266.17     2956.68    289.45 o 
   4   3  14    23032.18    24899.93    831.44 o 
  -6   4  14      248.94       11.01    127.57 o 
  -5   4  14     8500.41     8240.62    492.62 o 
  -4   4  14     8569.71     9445.39    330.13 o 
  -3   4  14     7215.16     7232.48    279.48 o 
  -2   4  14     1631.95     1771.03    225.34 o 
  -1   4  14    15995.20    15571.92    586.67 o 
   0   4  14     9142.40     9961.30    474.16 o 
   1   4  14      624.96      841.32    176.94 o 
   2   4  14     9506.40     9364.26    479.02 o 
   3   4  14     1966.54     1808.10    252.54 o 
   4   4  14     3322.18     3189.31    318.59 o 
  -6   5  14     6131.76     5882.27    451.82 o 
  -5   5  14     4845.98     5668.74    412.16 o 
  -4   5  14      517.78      600.76    163.50 o 
  -3   5  14      281.67      105.71    113.81 o 
  -2   5  14       78.16       41.28    102.64 o 
  -1   5  14     3553.41     3677.88    310.17 o 
   0   5  14     5509.12     5411.67    364.08 o 
   1   5  14     2188.58     1498.90    232.31 o 
   2   5  14      378.92      392.41    160.75 o 
   3   5  14      122.50       40.96    109.60 o 
  -5   6  14     3623.39     3365.76    322.15 o 
  -4   6  14     3572.78     3705.07    327.49 o 
  -3   6  14      265.52      288.80    142.30 o 
  -2   6  14     4355.45     3871.17    328.95 o 
  -1   6  14       79.33       27.68    104.58 o 
   0   6  14    16725.32    15399.35    636.70 o 
   1   6  14      381.91      387.39    155.25 o 
   2   6  14      371.74      322.64    154.28 o 
   3   6  14    13351.63    13794.58    637.67 o 
  -4   7  14      649.02      755.03    189.24 o 
  -3   7  14      482.14      330.89    150.88 o 
  -2   7  14    27808.64    27713.50    910.77 o 
  -1   7  14        1.92      -59.25     84.67 o 
   0   7  14      184.71      451.34    159.94 o 
   1   7  14    11417.56    10796.47    557.05 o 
   2   7  14     2786.42     3043.28    335.43 o 
  -3   8  14      785.43      975.85    224.05 o 
  -2   8  14     5305.81     5632.16    410.87 o 
  -1   8  14     1754.24     1833.84    280.87 o 
   0   8  14     2863.91     3365.11    354.21 o 
   1   8  14     4513.02     4968.10    420.25 o 
   1 -10  15     1715.23     1984.72    310.98 o 
   0  -9  15     1744.71     1394.32    244.45 o 
   1  -9  15      692.02      389.66    180.99 o 
   2  -9  15     2948.30     3263.77    365.70 o 
   3  -9  15      232.05      163.83    179.21 o 
  -2  -8  15     5407.60     5721.36    467.36 o 
  -1  -8  15     7179.85     7343.12    510.59 o 
   0  -8  15      615.73      480.42    126.79 o 
   1  -8  15     2914.09     2582.88    303.05 o 
   2  -8  15       39.83      -23.64    125.95 o 
   3  -8  15     1578.28     1539.53    268.89 o 
   4  -8  15       66.87      144.24    148.29 o 
  -4  -7  15     2414.92     2644.24    375.57 o 
  -3  -7  15     1204.05     1490.96    296.57 o 
  -2  -7  15     8135.21     7892.89    527.42 o 
  -1  -7  15      859.39      910.48    142.83 o 
   0  -7  15     5471.26     5515.14    278.30 o 
   1  -7  15    19810.52    19395.01    722.98 o 
   2  -7  15       57.50       33.83    131.45 o 
   3  -7  15       77.90      263.87    152.17 o 
   4  -7  15     3660.51     4122.90    408.44 o 
   5  -7  15    12268.08    12770.01    684.13 o 
  -5  -6  15      485.72      840.35    262.25 o 
  -4  -6  15    15036.71    14250.61    735.61 o 
  -3  -6  15      870.86      886.81    246.55 o 
  -2  -6  15       72.21      125.62    150.39 o 
  -1  -6  15     9147.56     9796.35    349.90 o 
   0  -6  15     9121.18     9294.38    346.60 o 
   1  -6  15    14118.62    13751.76    436.56 o 
   2  -6  15        8.87      215.31    123.52 o 
   3  -6  15    16114.41    17257.31    715.86 o 
   4  -6  15     2243.65     1995.24    298.68 o 
   5  -6  15      664.84      865.76    238.78 o 
  -5  -5  15     4964.06     4637.86    453.12 o 
  -4  -5  15     7736.85     8726.27    569.51 o 
  -3  -5  15      202.13      295.93    176.62 o 
  -2  -5  15     1431.69     1441.43    271.81 o 
  -1  -5  15    10563.53    10650.83    350.81 o 
   0  -5  15       82.64      216.46     89.51 o 
   1  -5  15     2394.84     2099.66    192.56 o 
   2  -5  15      243.49      391.44    152.50 o 
   3  -5  15     7080.93     7017.41    438.87 o 
   4  -5  15      535.65      239.75    162.21 o 
   5  -5  15      259.12      474.16    193.62 o 
  -6  -4  15        2.53     -163.99    134.04 o 
  -5  -4  15       11.29       -8.74    132.58 o 
  -4  -4  15     5295.89     5895.87    447.45 o 
  -3  -4  15     1824.48     2002.20    293.82 o 
  -2  -4  15       57.47        1.43     73.16 o 
  -1  -4  15     2610.57     2621.17    372.90 o 
   0  -4  15     5161.93     5011.99    244.02 o 
   1  -4  15     2194.53     2414.81    194.05 o 
   2  -4  15       46.77       36.75    103.12 o 
   3  -4  15     2007.01     1887.26    256.10 o 
   4  -4  15     8101.67     8065.78    471.41 o 
   5  -4  15      608.71      520.79    189.73 o 
  -6  -3  15     2516.09     2607.97    371.69 o 
  -5  -3  15     5433.37     5497.63    453.93 o 
  -4  -3  15    10425.87    10227.28    569.67 o 
  -3  -3  15      161.03      250.76    161.56 o 
  -2  -3  15     3647.01     3296.55    191.79 o 
  -1  -3  15    50463.78    48508.26    836.74 o 
   0  -3  15     1240.21     1282.00    145.23 o 
   1  -3  15     1213.85     1163.88    150.47 o 
   2  -3  15    29757.35    28568.09    861.23 o 
   3  -3  15      503.52      705.98    175.16 o 
   4  -3  15     2611.14     2130.90    270.83 o 
   5  -3  15     2030.17     1876.74    276.50 o 
   6  -3  15     9426.80     9862.87    553.00 o 
  -6  -2  15    18300.23    18857.88    867.38 o 
  -5  -2  15     2091.67     1732.50    297.55 o 
  -4  -2  15     4403.23     4136.17    379.46 o 
  -3  -2  15    30050.04    28279.45    936.83 o 
  -2  -2  15      453.53      590.49    198.63 o 
  -1  -2  15     4266.29     4252.29    252.38 o 
   0  -2  15     4087.99     3562.75    408.19 o 
   1  -2  15     8269.51     7853.88    301.25 o 
   2  -2  15    19397.40    18028.21    638.15 o 
   3  -2  15     1555.97     1968.04    245.42 o 
   4  -2  15     4344.52     4137.79    337.53 o 
   5  -2  15     2610.27     2517.32    288.64 o 
  -6  -1  15     5350.56     5725.73    463.32 o 
  -5  -1  15       10.29      227.13    137.12 o 
  -4  -1  15     3832.69     4027.22    373.15 o 
  -3  -1  15     4940.61     5023.65    216.27 o 
  -2  -1  15       64.55       70.21     67.83 o 
  -1  -1  15     2179.77     2287.64    164.69 o 
   0  -1  15        2.73       60.14     71.41 o 
   1  -1  15     2182.06     2132.44    169.68 o 
   2  -1  15     3211.80     3542.38    296.41 o 
   3  -1  15     6026.42     6349.96    383.18 o 
   4  -1  15     7751.42     7269.47    413.62 o 
   5  -1  15     1781.76     1206.86    226.32 o 
  -6   0  15      108.40      -24.77    116.88 o 
  -5   0  15    11255.62    11610.42    609.50 o 
  -4   0  15      394.85      971.64    210.77 o 
  -3   0  15    17120.71    17252.61    581.74 o 
  -2   0  15    18351.13    19024.55    624.47 o 
  -1   0  15     7220.45     7749.75    461.37 o 
   0   0  15     5333.03     5379.06    380.27 o 
   1   0  15    14141.20    14085.13    397.54 o 
   2   0  15     7975.49     8157.25    426.57 o 
   3   0  15     1068.92     1087.55    209.48 o 
   4   0  15       75.58      240.89    139.71 o 
   5   0  15    17422.64    15304.81    617.27 o 
  -6   1  15      169.48      -12.14    119.47 o 
  -5   1  15      752.21      714.89    202.19 o 
  -4   1  15     4832.15     4905.78    369.10 o 
  -3   1  15    39041.60    38461.56    830.07 o 
  -2   1  15     4368.55     4235.61    208.27 o 
  -1   1  15    15037.74    14092.81    462.10 o 
   0   1  15    28796.00    28307.27    577.99 o 
   1   1  15      589.73      405.09    100.41 o 
   2   1  15     6210.47     6337.33    377.03 o 
   3   1  15    18047.26    18124.05    666.32 o 
   4   1  15     2485.26     2086.06    260.15 o 
   5   1  15    12253.19    11331.82    553.32 o 
  -6   2  15       94.80     -126.11    101.34 o 
  -5   2  15    10180.08    10561.08    570.81 o 
  -4   2  15        5.70      -71.39     90.66 o 
  -3   2  15     5841.72     5474.77    462.26 o 
  -2   2  15      287.42      508.51    111.46 o 
  -1   2  15    10171.19    10266.96    323.98 o 
   0   2  15    22382.47    22486.19   1110.05 o 
   1   2  15      155.60      105.84     74.29 o 
   2   2  15     1128.27     1705.30    234.09 o 
   3   2  15     7203.90     7338.27    422.04 o 
   4   2  15      264.17      225.83    129.67 o 
  -6   3  15     5634.48     6380.07    477.72 o 
  -5   3  15     1675.97     1562.52    260.80 o 
  -4   3  15     4691.33     4680.15    234.85 o 
  -3   3  15    11611.08    11733.24    357.46 o 
  -2   3  15      177.76      350.27     97.00 o 
  -1   3  15      280.90      382.62     95.20 o 
   0   3  15     2081.28     2158.42    248.01 o 
   1   3  15     7659.70     7379.06    411.51 o 
   2   3  15      349.01      204.79    121.25 o 
   3   3  15     2136.25     2153.08    263.39 o 
   4   3  15     6250.53     6937.44    435.31 o 
  -6   4  15     2268.29     2221.23    328.30 o 
  -5   4  15        4.56      -50.18    112.19 o 
  -4   4  15    12981.98    14260.37    417.56 o 
  -3   4  15       68.22      -12.14     66.90 o 
  -2   4  15     6495.64     6241.01    371.04 o 
  -1   4  15    20243.79    20333.30    705.01 o 
   0   4  15    11788.81    12357.85    542.80 o 
   1   4  15     1475.11     1700.44    244.77 o 
   2   4  15     4921.64     4558.21    363.59 o 
   3   4  15    14210.13    13116.12    597.03 o 
   4   4  15     1708.80     1502.30    249.30 o 
  -4   5  15      295.76      411.03    154.92 o 
  -3   5  15     1505.64     1616.26    237.49 o 
  -2   5  15    27534.47    28592.05    881.63 o 
  -1   5  15     4923.92     4855.43    344.01 o 
   0   5  15     1994.70     1992.49    262.25 o 
   1   5  15    11690.06    10786.59    528.88 o 
   2   5  15     1318.99     1221.59    227.61 o 
   3   5  15     4976.90     4822.89    393.87 o 
  -4   6  15     1336.71     1994.59    265.49 o 
  -3   6  15       57.99       40.96     99.07 o 
  -2   6  15     2479.21     2602.47    294.31 o 
  -1   6  15      218.77       61.84    104.90 o 
   0   6  15     2847.73     2643.91    297.38 o 
   1   6  15     3785.54     3890.92    361.49 o 
   2   6  15      791.52      536.97    177.91 o 
   3   6  15      121.68       82.89    134.85 o 
  -4   7  15       90.95      282.00    146.02 o 
  -3   7  15     3596.32     3341.15    332.19 o 
  -2   7  15      911.98      914.17    211.10 o 
  -1   7  15     4188.51     4693.71    391.76 o 
   0   7  15        3.50      -54.56     93.08 o 
   2   7  15    13836.46    13604.53    653.86 o 
  -3   8  15     9681.39     9297.57    538.75 o 
  -2   8  15        0.23      -23.31    108.14 o 
  -1   8  15     1357.68     1654.96    282.17 o 
   0   8  15     9875.09    10911.57    585.86 o 
   0  -9  16     4107.10     4044.49    284.76 o 
   1  -9  16    16353.96    15806.66    713.11 o 
   2  -9  16      848.21      805.22    221.46 o 
  -2  -8  16     1351.78      872.56    247.85 o 
  -1  -8  16     7706.53     7693.44    533.57 o 
   0  -8  16      168.03      199.54    104.40 o 
   1  -8  16     3778.50     3664.28    352.10 o 
   2  -8  16      204.44      -11.17    124.65 o 
   3  -8  16     6677.29     7354.78    503.63 o 
   4  -8  16     3431.50     3707.18    414.59 o 
  -4  -7  16     3635.25     3912.93    451.50 o 
  -3  -7  16     3613.53     3859.35    423.33 o 
  -2  -7  16     1925.99     1989.73    324.26 o 
  -1  -7  16      713.17      740.78    255.78 o 
   0  -7  16     4158.26     4430.35    267.77 o 
   1  -7  16      207.15      326.85    154.76 o 
   2  -7  16      976.32     1160.56    241.53 o 
   3  -7  16      929.86      945.57    236.19 o 
   4  -7  16     2501.42     2696.69    352.75 o 
  -4  -6  16      125.07      -60.87    141.00 o 
  -3  -6  16     5664.11     6885.80    509.29 o 
  -2  -6  16     3308.33     3137.50    364.24 o 
  -1  -6  16     4320.26     4620.23    252.46 o 
   0  -6  16    30545.90    30680.00   1169.14 o 
   1  -6  16     9049.16     8780.74    360.23 o 
   2  -6  16     1622.66     1480.44    247.20 o 
   3  -6  16     7151.78     7667.38    481.12 o 
   4  -6  16     9028.86    10232.29    580.68 o 
   5  -6  16      651.15      874.99    235.22 o 
  -5  -5  16     9257.75     8880.88    606.75 o 
  -4  -5  16     2560.26     2666.58    368.13 o 
  -3  -5  16      349.62      299.65    168.20 o 
  -2  -5  16     7108.05     6274.68    457.16 o 
  -1  -5  16    22111.79    22651.80    546.16 o 
   0  -5  16     3129.74     3033.95    216.03 o 
   1  -5  16     1403.03     1168.58    159.78 o 
   2  -5  16    18927.83    19633.14    736.26 o 
   3  -5  16     9152.90     9502.35    522.08 o 
   4  -5  16      579.67      773.49    213.69 o 
   5  -5  16     6140.18     5921.28    468.66 o 
  -5  -4  16     8448.83     8546.91    577.77 o 
  -4  -4  16       49.49      137.76    145.54 o 
  -3  -4  16     8375.58    10103.27    581.82 o 
  -2  -4  16      423.44      343.79    243.96 o 
  -1  -4  16     2390.55     2599.19    190.47 o 
   0  -4  16      266.63      393.29    108.03 o 
   1  -4  16       55.17       79.83     83.33 o 
   2  -4  16     4932.61     5147.15    360.20 o 
   3  -4  16     1698.47     1276.30    231.17 o 
   4  -4  16     2145.09     2597.61    308.39 o 
   5  -4  16     1051.81      603.99    200.58 o 
  -6  -3  16      124.40       65.89    161.56 o 
  -5  -3  16     1320.14      977.79    260.47 o 
  -4  -3  16     5419.29     5396.45    429.00 o 
  -3  -3  16     3395.10     3333.22    361.00 o 
  -2  -3  16     1069.04     1340.38    157.19 o 
  -1  -3  16       47.11      161.75    180.26 o 
   0  -3  16      266.93      450.61    201.22 o 
   1  -3  16       57.46       60.78    108.63 o 
   2  -3  16     1351.76     1425.08    223.40 o 
   3  -3  16    14268.07    14341.43    612.57 o 
   4  -3  16      547.70      492.46    160.27 o 
   5  -3  16     4805.45     4151.71    371.53 o 
  -6  -2  16     8354.46     8993.22    603.67 o 
  -5  -2  16     7168.50     7531.24    527.26 o 
  -4  -2  16      292.84      152.17    144.08 o 
  -3  -2  16     1408.64     1286.02    244.45 o 
  -2  -2  16    28744.87    28007.96    717.80 o 
  -1  -2  16      169.11      469.11    101.25 o 
   0  -2  16     3109.36     3317.58    206.32 o 
   1  -2  16    26074.75    25871.99    585.21 o 
   2  -2  16     2649.98     2540.63    261.45 o 
   3  -2  16       48.25       26.23    101.83 o 
   4  -2  16     4675.52     5298.03    375.57 o 
   5  -2  16     9329.33     8805.60    498.61 o 
  -6  -1  16      983.38      880.98    252.87 o 
  -5  -1  16       14.49       47.92    133.56 o 
  -4  -1  16    15632.78    15862.02    714.40 o 
  -3  -1  16      817.22     1035.42    223.89 o 
  -2  -1  16     8297.20     8283.07    305.88 o 
  -1  -1  16     7284.69     7255.32    490.27 o 
   0  -1  16    20752.04    19927.62    483.82 o 
   1  -1  16     8623.46     9666.03    336.24 o 
   2  -1  16     5201.26     5677.97    361.81 o 
   3  -1  16     2267.46     2232.08    265.17 o 
   4  -1  16     3332.96     3308.94    304.34 o 
   5  -1  16     1741.88     2477.49    287.83 o 
  -6   0  16      101.84       11.17    141.00 o 
  -5   0  16     1244.92     1447.42    272.29 o 
  -4   0  16     2049.66     2019.36    285.24 o 
  -3   0  16        3.91       -3.90     62.44 o 
  -2   0  16     1304.28     1414.60    198.07 o 
  -1   0  16      105.01      119.74    153.79 o 
   0   0  16     9830.38     9969.82    329.33 o 
   1   0  16     8113.26     8005.85    425.76 o 
   2   0  16      412.72      547.17    154.92 o 
   3   0  16     3105.90     3190.28    302.08 o 
   4   0  16      482.69      602.86    177.10 o 
   5   0  16     2265.44     1887.10    252.06 o 
  -6   1  16     2453.30     2558.11    352.10 o 
  -5   1  16       20.94       54.56    131.61 o 
  -4   1  16     9595.65     9474.99    530.82 o 
  -3   1  16    28854.65    28659.47   1068.93 o 
  -2   1  16        1.30       -0.23     68.92 o 
  -1   1  16     3575.68     3683.00    201.76 o 
   0   1  16     2804.58     2756.60    302.48 o 
   1   1  16     8257.72     8716.81    395.24 o 
   2   1  16       80.59      161.56    121.90 o 
   3   1  16       59.61       31.57    107.65 o 
   4   1  16    17522.82    17174.10    688.18 o 
   5   1  16      146.87      107.82    131.13 o 
  -6   2  16     2054.43     1872.69    307.10 o 
  -5   2  16     8041.80     7989.21    502.33 o 
  -4   2  16    15198.13    15094.20    664.05 o 
  -3   2  16      582.67      652.23    115.40 o 
  -2   2  16      201.33      126.44     81.68 o 
  -1   2  16    44109.91    40890.32    745.84 o 
   0   2  16      966.41      997.86    130.15 o 
   1   2  16     4117.73     4649.00    326.04 o 
   2   2  16    22693.66    20812.32    735.45 o 
   3   2  16    13607.85    13533.30    595.09 o 
   4   2  16    10709.26    11057.75    548.31 o 
  -6   3  16     7860.25     7721.13    524.35 o 
  -5   3  16      365.77       97.94    129.67 o 
  -4   3  16     1040.75     1255.57    152.35 o 
  -3   3  16     3095.77     3312.17    209.43 o 
  -2   3  16     6345.38     6263.25    264.88 o 
  -1   3  16    18219.02    17532.23    446.56 o 
   0   3  16     1879.16     1807.77    239.27 o 
   1   3  16    18403.30    18291.28    684.45 o 
   2   3  16    10928.01    11414.22    542.80 o 
   3   3  16     2785.40     2954.09    308.07 o 
   4   3  16      375.97      485.82    167.39 o 
  -6   4  16      480.38      491.48    187.14 o 
  -5   4  16     3576.60     3894.64    369.26 o 
  -4   4  16     2006.19     2245.24    189.06 o 
  -3   4  16      950.75      991.06    193.78 o 
  -2   4  16      279.11      191.67    123.52 o 
  -1   4  16      538.90      611.60    170.14 o 
   0   4  16     6683.38     6786.40    411.84 o 
   1   4  16      951.24     1303.34    232.14 o 
   2   4  16     4366.13     4267.62    359.39 o 
   3   4  16     1756.29     2451.76    302.73 o 
   4   4  16      398.54      451.50    180.66 o 
  -4   5  16      958.41     1140.48    213.20 o 
  -3   5  16      322.84      278.60    135.34 o 
  -2   5  16    17893.41    18016.23    689.47 o 
  -1   5  16     5460.96     5929.70    392.25 o 
   0   5  16       11.52      -41.93    106.20 o 
   1   5  16      549.14      489.38    172.57 o 
   2   5  16    20014.10    19715.06    770.90 o 
   3   5  16      778.21      814.28    212.39 o 
  -4   6  16     2077.62     1965.94    276.99 o 
  -3   6  16    12791.86    12933.84    600.11 o 
  -2   6  16     2417.69     1749.17    262.25 o 
  -1   6  16      295.42      346.60    152.50 o 
   0   6  16    10828.10    10456.67    548.31 o 
   1   6  16        1.26        0.65    110.57 o 
   2   6  16     3507.55     3006.54    341.58 o 
  -4   7  16        7.40       92.27    138.41 o 
  -3   7  16     1055.88     1200.22    234.57 o 
  -2   7  16      386.46      272.45    148.93 o 
  -1   7  16     2143.04     2298.61    305.32 o 
   0   7  16     2424.55     3031.79    343.68 o 
   1   7  16      773.67      775.92    203.65 o 
  -1   8  16      518.12      472.38    178.24 o 
   0  -9  17     7426.72     6719.87    455.71 o 
   1  -9  17     4167.53     3992.90    388.53 o 
   2  -9  17      559.30      522.24    201.55 o 
  -2  -8  17      780.97      849.74    253.35 o 
  -1  -8  17     2087.78     2016.45    330.41 o 
   0  -8  17    19741.63    20452.12    580.25 o 
   1  -8  17      659.88      370.23    161.72 o 
   2  -8  17       24.91       28.98    125.62 o 
   3  -8  17    15346.33    16150.50    763.29 o 
  -3  -7  17      591.36      460.89    219.03 o 
  -2  -7  17     3966.06     3414.97    392.41 o 
  -1  -7  17     5617.14     5339.17    280.83 o 
   0  -7  17     9042.09     9206.75    372.76 o 
   1  -7  17      777.10      929.71    213.37 o 
   2  -7  17     5801.28     5747.58    430.29 o 
   3  -7  17     4795.64     5575.82    463.64 o 
   4  -7  17       93.82      -94.70    131.77 o 
  -4  -6  17     4075.16     4072.07    448.10 o 
  -3  -6  17     7197.33     7106.77    540.86 o 
  -2  -6  17     2836.26     3008.96    366.99 o 
  -1  -6  17     2265.13     2340.37    203.25 o 
   0  -6  17      177.88      186.76    104.70 o 
   1  -6  17     1159.70     1428.47    183.80 o 
   2  -6  17     1053.89      836.79    209.16 o 
   3  -6  17     6051.50     5428.34    419.77 o 
   4  -6  17     4301.12     4442.95    421.87 o 
  -5  -5  17       15.91     -167.55    138.09 o 
  -4  -5  17     4138.53     4271.02    444.38 o 
  -3  -5  17     2301.69     2072.46    323.29 o 
  -2  -5  17     8652.18     9296.60    572.91 o 
  -1  -5  17    18317.28    17943.17    491.80 o 
   0  -5  17     8277.11     8111.35    445.10 o 
   1  -5  17     5365.17     5154.65    274.08 o 
   2  -5  17     2802.10     2307.52    286.54 o 
   3  -5  17    10707.30     9882.62    545.88 o 
   4  -5  17      402.68      453.93    173.70 o 
   5  -5  17      431.09      633.30    211.42 o 
  -5  -4  17     4582.49     5132.09    488.08 o 
  -4  -4  17      430.20      294.47    195.56 o 
  -3  -4  17     5939.46     6489.83    479.02 o 
  -2  -4  17    26254.80    26389.59    967.59 o 
  -1  -4  17     1687.83     1755.79    171.42 o 
   0  -4  17       48.91      -15.87     76.90 o 
   1  -4  17    24094.31    24962.70    614.65 o 
   2  -4  17      189.93      274.07    135.98 o 
   3  -4  17     4674.30     4766.39    368.45 o 
   4  -4  17    10427.34     9804.27    543.13 o 
   5  -4  17      512.21      650.13    191.51 o 
  -5  -3  17       88.23      132.58    164.80 o 
  -4  -3  17     6486.58     6526.25    480.48 o 
  -3  -3  17     2246.25     2297.32    321.34 o 
  -2  -3  17       89.66       64.98     79.75 o 
  -1  -3  17      502.89      677.81    115.66 o 
   0  -3  17     4267.25     4315.03    235.94 o 
   1  -3  17    14830.25    14949.98    838.89 o 
   2  -3  17      328.61      428.67    140.68 o 
   3  -3  17      121.84       50.67     99.72 o 
   4  -3  17     1280.28      980.86    222.92 o 
   5  -3  17      121.64       -3.89    116.56 o 
  -6  -2  17     1329.96     1207.99    295.93 o 
  -5  -2  17     2704.33     2235.80    343.52 o 
  -4  -2  17      528.13      773.16    223.56 o 
  -3  -2  17     9004.15     8770.79    527.75 o 
  -2  -2  17     4032.81     3622.33    208.74 o 
  -1  -2  17       71.93      274.56     94.93 o 
   0  -2  17      432.35      468.36    134.53 o 
   1  -2  17     2008.85     1996.55    183.21 o 
   2  -2  17     8614.59     7905.35    429.16 o 
   3  -2  17       11.79       56.17    102.15 o 
   4  -2  17     8539.08     7967.52    471.41 o 
   5  -2  17    11041.79     9432.74    527.26 o 
  -6  -1  17     4264.46     5096.32    485.66 o 
  -5  -1  17     1335.92     1175.29    265.01 o 
  -4  -1  17      377.49      432.88    177.75 o 
  -3  -1  17    27186.81    26080.72    921.78 o 
  -2  -1  17      879.78      835.86    123.04 o 
  -1  -1  17     3956.61     3924.09    221.17 o 
   0  -1  17    27466.33    25995.23    925.66 o 
   1  -1  17     4398.19     4693.71    243.53 o 
   2  -1  17      837.31      768.15    185.20 o 
   3  -1  17     5112.14     4784.85    360.36 o 
   4  -1  17    16685.29    15540.52    645.44 o 
   5  -1  17      460.40      406.33    151.20 o 
  -6   0  17        0.99      201.55    156.22 o 
  -5   0  17    11540.09    10674.24    613.06 o 
  -4   0  17     3038.43     3365.27    352.10 o 
  -3   0  17     4797.44     3934.37    215.47 o 
  -2   0  17     6885.69     6656.32    270.97 o 
  -1   0  17    12635.84    12059.20    549.68 o 
   0   0  17     8486.72     8812.15    633.38 o 
   1   0  17      548.05      613.73    118.23 o 
   2   0  17    13732.33    13716.56    577.61 o 
   3   0  17      184.10      141.97    129.18 o 
   4   0  17     8227.71     8135.72    470.44 o 
   5   0  17       18.76        2.27    104.42 o 
  -6   1  17     3025.54     2772.61    372.98 o 
  -5   1  17     4427.30     4999.35    417.18 o 
  -4   1  17      657.04      751.15    203.33 o 
  -3   1  17      570.37      457.49    104.24 o 
  -2   1  17     1303.63     1384.41    148.80 o 
  -1   1  17     5928.09     5946.22    256.91 o 
   0   1  17     4155.20     4329.55    226.36 o 
   1   1  17    11164.90    10913.53    740.54 o 
   2   1  17     5191.02     4847.34    357.12 o 
   3   1  17     2172.28     1944.08    266.46 o 
   4   1  17       93.14      387.07    156.06 o 
   5   1  17      122.76      372.82    162.05 o 
  -6   2  17      369.91      349.19    179.05 o 
  -5   2  17     5140.76     5721.19    436.93 o 
  -4   2  17     3174.18     3099.94    337.53 o 
  -3   2  17       16.00       31.63     71.88 o 
  -2   2  17     3124.09     3564.62    497.55 o 
  -1   2  17    10161.82     9811.55    334.70 o 
   0   2  17     5803.35     5688.14    254.37 o 
   1   2  17      323.75      272.65    155.98 o 
   2   2  17     2703.18     2835.91    297.71 o 
   3   2  17    16636.04    16056.29    666.32 o 
   4   2  17      408.36      109.11    147.32 o 
  -6   3  17      640.11      781.58    233.60 o 
  -5   3  17    12887.83    13907.09    682.67 o 
  -4   3  17       19.11      -49.15     83.21 o 
  -3   3  17     3192.64     3039.73    206.00 o 
  -2   3  17    25732.84    24784.14    563.46 o 
  -1   3  17     1620.64     1521.56    228.58 o 
   0   3  17      543.20      617.75    173.06 o 
   1   3  17    11508.81    10533.24    518.03 o 
   2   3  17     8947.03     9034.18    496.02 o 
   3   3  17     5316.10     5279.57    391.92 o 
   4   3  17      663.14      385.77    174.51 o 
  -5   4  17     2181.35     2365.15    319.72 o 
  -4   4  17     5269.78     5518.75    277.38 o 
  -3   4  17    11996.33    12430.05    558.02 o 
  -2   4  17     7963.88     8006.21    447.61 o 
  -1   4  17     2451.64     2428.12    275.53 o 
   0   4  17     8142.89     8273.48    466.23 o 
   1   4  17     5554.07     5796.96    393.06 o 
   2   4  17      216.87      403.42    152.50 o 
   3   4  17     2444.52     2680.34    317.13 o 
  -4   5  17       25.75      -73.17    101.34 o 
  -3   5  17       25.52       41.12    109.43 o 
  -2   5  17       98.82      197.50    135.98 o 
  -1   5  17     1189.82     1239.88    231.98 o 
   0   5  17      238.27      271.64    138.74 o 
   1   5  17     2051.00     1924.01    279.41 o 
   2   5  17     2757.62     3367.22    348.54 o 
   3   5  17       17.13      -69.29    122.06 o 
  -4   6  17     3990.72     3163.89    336.07 o 
  -3   6  17     6892.65     7388.61    468.01 o 
  -2   6  17     7629.66     8079.87    481.12 o 
  -1   6  17       21.06      -56.98     92.76 o 
   0   6  17     1445.29     1602.34    262.58 o 
   1   6  17    18348.48    17734.07    749.85 o 
   2   6  17       69.25      -10.68    110.57 o 
  -3   7  17     1705.61     1441.91    264.52 o 
  -2   7  17      265.77      461.54    171.60 o 
  -1   7  17    16118.24    15722.48    707.60 o 
   0   7  17       79.92      139.87    142.94 o 
   0  -9  18     2118.17     1898.31    224.94 o 
   1  -9  18       55.20      173.54    149.91 o 
  -2  -8  18       10.54       49.70    150.88 o 
  -1  -8  18     5676.95     6614.64    523.54 o 
   0  -8  18     5492.47     5873.05   1019.47 o 
   1  -8  18       89.81      257.07    165.77 o 
   2  -8  18     1481.43     1550.70    283.46 o 
   3  -8  18      213.30      194.75    172.57 o 
  -3  -7  18     3382.44     3073.40    415.56 o 
  -2  -7  18      891.10     1043.68    274.40 o 
  -1  -7  18    20237.01    20258.48    560.76 o 
   0  -7  18      140.42      138.61    103.98 o 
   1  -7  18      691.10      630.38    189.89 o 
   2  -7  18    11782.85    12319.32    628.12 o 
   3  -7  18     5490.04     5246.06    461.54 o 
  -4  -6  18      613.25      359.55    209.48 o 
  -3  -6  18     8583.74     8646.63    600.11 o 
  -2  -6  18     2592.16     2957.65    374.60 o 
  -1  -6  18     3771.94     3267.08    233.97 o 
   0  -6  18      118.16       15.46     84.47 o 
   1  -6  18    17630.04    17134.27    526.71 o 
   2  -6  18     7745.04     7219.61    467.36 o 
   3  -6  18      328.76      362.30    159.78 o 
   4  -6  18     7891.91     7169.42    503.63 o 
  -4  -5  18     2518.28     2619.14    377.19 o 
  -3  -5  18     5776.97     5280.38    478.37 o 
  -2  -5  18     8183.80     7577.53    526.45 o 
  -1  -5  18      123.27      -59.62     75.52 o 
   0  -5  18      407.03      296.90    100.43 o 
   1  -5  18       64.39      151.28     88.35 o 
   2  -5  18     1747.30     1838.86    275.69 o 
   3  -5  18     7179.03     6891.46    471.25 o 
   4  -5  18      610.11      629.09    201.55 o 
  -5  -4  18     1476.58     1605.74    324.26 o 
  -4  -4  18     4448.70     3802.69    425.92 o 
  -3  -4  18    13926.00    14140.86    717.80 o 
  -2  -4  18    13119.50    14336.09    705.33 o 
  -1  -4  18     4608.82     4804.09    251.38 o 
   0  -4  18     4704.33     4484.42    256.29 o 
   1  -4  18     5688.70     5768.88    292.09 o 
   2  -4  18    13717.33    12881.06    601.40 o 
   3  -4  18      885.88      818.17    200.74 o 
   4  -4  18       41.05      -99.07    117.69 o 
   5  -4  18    17649.96    18599.99    805.38 o 
  -5  -3  18     1309.09      973.74    279.90 o 
  -4  -3  18     1143.04     1470.57    285.89 o 
  -3  -3  18    19329.38    18306.49    808.29 o 
  -2  -3  18      718.34      594.26    117.01 o 
  -1  -3  18      258.77      324.48    100.15 o 
   0  -3  18    36137.95    35270.13    878.07 o 
   1  -3  18       23.99       25.12     77.84 o 
   2  -3  18      274.75      201.87    127.89 o 
   3  -3  18     7170.85     6500.83    427.70 o 
   4  -3  18     7895.66     7294.56    467.04 o 
   5  -3  18     2604.11     2748.98    334.78 o 
  -5  -2  18     8531.36     8688.72    576.47 o 
  -4  -2  18      185.16       -0.65    131.45 o 
  -3  -2  18     3320.30     4127.92    394.84 o 
  -2  -2  18     3111.82     2771.99    292.28 o 
  -1  -2  18      585.64      609.63    122.56 o 
   0  -2  18    11941.14    11349.29    632.89 o 
   1  -2  18     2179.54     2284.67    198.29 o 
   2  -2  18     6508.77     6373.11    395.32 o 
   3  -2  18     1086.74      845.04    190.54 o 
   4  -2  18     1283.46     1028.94    215.63 o 
   5  -2  18        9.48      169.01    134.04 o 
  -6  -1  18     2039.44     2251.83    363.92 o 
  -5  -1  18     1107.68     1438.51    279.41 o 
  -4  -1  18     1183.82     1139.19    248.49 o 
  -3  -1  18      596.81      604.16    200.25 o 
  -2  -1  18     2536.45     2260.44    383.10 o 
  -1  -1  18     5742.22     5618.45    257.26 o 
   0  -1  18     3667.43     3626.66    262.25 o 
   1  -1  18    10604.27    10425.23    369.35 o 
   2  -1  18        1.16      -48.57     89.20 o 
   3  -1  18    14185.91    12531.39    587.64 o 
   4  -1  18     6786.46     6720.84    429.48 o 
   5  -1  18      271.93      298.35    148.13 o 
  -6   0  18      844.23      573.56    209.80 o 
  -5   0  18     1195.03     1449.68    280.22 o 
  -4   0  18    12677.96    12342.79    638.15 o 
  -3   0  18      977.79     1000.12    138.49 o 
  -2   0  18     2475.65     2434.06    487.11 o 
  -1   0  18    13187.35    12702.53    483.39 o 
   0   0  18     7251.62     6990.09    290.71 o 
   1   0  18     3644.34     3795.31    232.40 o 
   2   0  18     7764.03     7356.40    426.57 o 
   3   0  18    13446.91    13832.63    615.65 o 
   4   0  18       73.19      -21.21    128.05 o 
   5   0  18      254.63      203.17    140.52 o 
  -6   1  18     8419.51     8134.74    576.31 o 
  -5   1  18     4274.32     4540.08    429.32 o 
  -4   1  18     1380.90     1489.67    263.06 o 
  -3   1  18     1512.59     1547.16    159.23 o 
  -2   1  18    17909.28    17649.73    467.10 o 
  -1   1  18     1039.59     1039.97    141.84 o 
   0   1  18     4876.19     4513.80    238.60 o 
   1   1  18     2524.63     2444.55    191.76 o 
   2   1  18      161.96      180.50    127.73 o 
   3   1  18     1798.76     1567.70    252.38 o 
   4   1  18       56.36      131.13    137.76 o 
  -5   2  18       63.24      142.30    141.81 o 
  -4   2  18      882.68      545.39    175.16 o 
  -3   2  18      581.14      792.17    128.62 o 
  -2   2  18     9653.66     9747.17    343.13 o 
  -1   2  18     3002.26     2924.52    343.52 o 
   0   2  18     4762.62     4569.03    237.69 o 
   1   2  18     3834.86     3479.89    319.24 o 
   2   2  18     8123.93     7626.42    454.09 o 
   3   2  18     1188.74     1046.59    233.12 o 
   4   2  18      322.54       96.00    135.66 o 
  -5   3  18     7122.84     7203.26    503.14 o 
  -4   3  18      132.25      202.19    140.84 o 
  -3   3  18     6529.38     7190.63    517.39 o 
  -2   3  18     1371.62     1367.17    157.41 o 
  -1   3  18     3418.84     3482.32    316.16 o 
   0   3  18     3410.29     3406.72    322.96 o 
   1   3  18     3041.77     2932.07    308.39 o 
   2   3  18    11594.42    11040.10    560.61 o 
   3   3  18      159.49       78.84    122.87 o 
   4   3  18      207.94      122.22    147.96 o 
  -5   4  18       58.15      170.47    155.25 o 
  -4   4  18        5.75      -97.94    109.92 o 
  -3   4  18    21130.11    22449.30    787.57 o 
  -2   4  18     3314.55     3787.31    336.88 o 
  -1   4  18        2.18      -18.62    102.64 o 
   0   4  18    10756.93    10968.87    554.78 o 
   1   4  18    15524.49    16321.29    691.25 o 
   2   4  18     4865.80     4470.31    386.26 o 
   3   4  18     1456.37     1402.74    254.65 o 
  -4   5  18    11963.61    13569.08    622.77 o 
  -3   5  18     5566.54     6617.23    431.26 o 
  -2   5  18       26.48     -134.53     89.68 o 
  -1   5  18    11165.47    10990.89    561.42 o 
   0   5  18     6515.18     6334.90    429.97 o 
   1   5  18     1742.26     2085.89    294.79 o 
   2   5  18     3542.15     3669.46    375.41 o 
  -4   6  18       66.85       15.38    132.75 o 
  -3   6  18       97.67      229.39    148.61 o 
  -2   6  18     1736.37     1624.03    273.75 o 
  -1   6  18     1448.75     1770.70    285.40 o 
   0   6  18     1456.00      942.34    213.04 o 
   1   6  18      639.23      752.28    223.89 o 
  -2   7  18      132.71       94.54    133.88 o 
  -1   7  18      101.63       -6.64    103.77 o 
  -1  -8  19     1665.30     1661.59    325.88 o 
   0  -8  19      151.09      298.12    121.59 o 
   1  -8  19     1604.84     1755.49    293.98 o 
   2  -8  19     4171.19     4480.18    430.13 o 
  -3  -7  19      838.54      865.76    268.89 o 
  -2  -7  19     6359.64     6780.09    540.70 o 
  -1  -7  19     3387.94     3977.85    423.17 o 
   0  -7  19      300.36      159.71    129.59 o 
   1  -7  19     3380.74     4704.55    400.67 o 
   2  -7  19        3.70      177.43    149.10 o 
   3  -7  19     7021.18     7662.36    534.71 o 
  -3  -6  19        1.78      228.42    169.49 o 
  -2  -6  19    18140.29    17972.36    841.80 o 
  -1  -6  19     2486.39     3147.96    239.69 o 
   0  -6  19      203.09       49.86    139.06 o 
   1  -6  19    18311.72    19780.10    580.79 o 
   2  -6  19     5291.04     5537.29    425.60 o 
   3  -6  19      173.36      159.78    149.74 o 
   4  -6  19     1817.02     1607.20    304.18 o 
  -4  -5  19     7477.04     6871.07    559.48 o 
  -3  -5  19    10299.11    11162.16    676.68 o 
  -2  -5  19     4587.14     4884.25    465.26 o 
  -1  -5  19     4692.63     4994.03    578.90 o 
   0  -5  19    14155.78    13485.87    589.75 o 
   1  -5  19     4558.28     5053.58    289.95 o 
   2  -5  19      144.66      388.53    161.72 o 
   3  -5  19    13602.21    14737.08    694.97 o 
   4  -5  19       84.98      171.44    151.20 o 
  -5  -4  19     8231.69     9340.63    655.47 o 
  -4  -4  19     2904.59     3122.61    409.41 o 
  -3  -4  19      907.59     1048.86    276.18 o 
  -2  -4  19      115.09       72.36    149.26 o 
  -1  -4  19      595.07      736.23    136.58 o 
   0  -4  19       27.40      -45.58     72.29 o 
   1  -4  19      800.92      926.98    152.56 o 
   2  -4  19     3498.87     3563.42    350.32 o 
   3  -4  19       27.33      -40.63    110.57 o 
   4  -4  19     2807.81     2080.39    310.66 o 
  -5  -3  19     1660.83     1773.29    343.20 o 
  -4  -3  19     7490.71     7159.22    539.08 o 
  -3  -3  19     3382.76     3529.59    394.03 o 
  -2  -3  19     3691.59     3756.08    226.47 o 
  -1  -3  19     7634.37     7530.43    311.20 o 
   0  -3  19     1193.46     1066.52    156.05 o 
   1  -3  19    23452.58    23013.83    599.54 o 
   2  -3  19     4172.52     3921.51    354.53 o 
   3  -3  19      396.37      308.55    155.41 o 
   4  -3  19    21591.69    20355.32    812.18 o 
  -5  -2  19      320.09      409.89    202.68 o 
  -4  -2  19    11695.45    11515.40    661.46 o 
  -3  -2  19      160.23      254.48    154.76 o 
  -2  -2  19     2923.48     2922.06    205.39 o 
  -1  -2  19    42232.20    40877.93    894.09 o 
   0  -2  19     4045.74     4004.06    241.42 o 
   1  -2  19     1646.23     1992.78    356.15 o 
   2  -2  19    20832.20    18759.29    713.59 o 
   3  -2  19     4742.73     4030.62    360.36 o 
   4  -2  19      420.04      366.35    149.42 o 
  -5  -1  19      163.33      181.96    159.78 o 
  -4  -1  19       83.10      137.76    142.62 o 
  -3  -1  19     3616.98     3757.69    383.99 o 
  -2  -1  19     9449.48     8999.76    330.42 o 
  -1  -1  19     5019.47     4848.45    252.22 o 
   0  -1  19       14.52      112.76    184.87 o 
   1  -1  19     8450.74     8464.93    338.49 o 
   2  -1  19      990.99      818.65    197.66 o 
   3  -1  19      198.99      129.83    132.91 o 
   4  -1  19      232.61      275.04    134.20 o 
  -5   0  19     2285.42     2483.81    357.28 o 
  -4   0  19     2174.44     2110.50    321.99 o 
  -3   0  19        2.69        1.62     77.56 o 
  -2   0  19        5.62       53.37     79.73 o 
  -1   0  19     2486.82     2489.70    195.01 o 
   0   0  19     7711.45     7162.95    299.91 o 
   1   0  19      132.01      133.38     87.87 o 
   2   0  19    18388.84    17062.89    684.94 o 
   3   0  19     5492.52     5388.52    393.38 o 
   4   0  19      218.32      167.39    147.15 o 
  -5   1  19    13809.98    14384.66    741.44 o 
  -4   1  19      185.09      405.85    175.00 o 
  -3   1  19     7563.80     7851.98    557.05 o 
  -2   1  19     7581.22     7516.69    304.91 o 
  -1   1  19     4101.52     3340.14    355.10 o 
   0   1  19     8637.51     8461.38    323.84 o 
   1   1  19       15.12       19.10     77.41 o 
   2   1  19    22086.73    23631.39    833.55 o 
   3   1  19      269.53      183.42    137.44 o 
   4   1  19      606.30      444.86    186.17 o 
  -5   2  19      549.27     1002.23    249.79 o 
  -4   2  19     1166.58     1271.45    253.84 o 
  -3   2  19    11574.44    11645.32    392.20 o 
  -2   2  19      962.49     1009.90    145.83 o 
  -1   2  19      198.07      247.00     92.87 o 
   0   2  19     7622.56     7786.10    313.36 o 
   1   2  19     2993.01     3278.67    324.26 o 
   2   2  19     9018.53     8648.89    492.46 o 
   3   2  19     1093.98     1012.43    235.71 o 
   4   2  19     5872.43     6946.34    472.06 o 
  -5   3  19      637.06      374.44    196.53 o 
  -4   3  19        3.77       46.62    127.24 o 
  -3   3  19     2217.75     2497.03    492.46 o 
  -2   3  19     6397.12     6906.68    419.61 o 
  -1   3  19     5665.90     5395.00    375.57 o 
   0   3  19    13004.17    12625.93    586.83 o 
   1   3  19     1332.99     1275.01    233.28 o 
   2   3  19     1886.17     1079.94    224.54 o 
   3   3  19      563.83     1014.21    225.67 o 
  -5   4  19        1.24      -62.65    132.26 o 
  -4   4  19     8045.95     9192.34    494.56 o 
  -3   4  19     1502.51     1412.29    237.16 o 
  -2   4  19       33.02       16.03    107.98 o 
  -1   4  19      219.25      277.31    153.14 o 
   0   4  19     1907.96     1592.63    262.58 o 
   1   4  19     5810.84     6348.99    436.28 o 
   2   4  19     1199.99     1241.50    245.26 o 
   3   4  19     2759.71     3161.46    364.57 o 
  -4   5  19     7609.71     8001.67    497.80 o 
  -3   5  19     1915.15     2043.16    292.20 o 
  -2   5  19       28.85      -56.98    110.89 o 
  -1   5  19     5190.19     5451.98    412.97 o 
   0   5  19     8935.25    10403.25    572.10 o 
   1   5  19      254.07       78.84    135.01 o 
   2   5  19       20.34       47.27    132.58 o 
  -3   6  19       52.79      326.85    157.68 o 
  -2   6  19     9621.87    10352.09    582.14 o 
  -1   6  19     1925.79     1969.66    300.95 o 
   0   6  19      126.61       71.72    107.98 o 
  -1  -8  20       75.65      149.74    182.44 o 
   0  -8  20     1011.47     1504.48    206.94 o 
   1  -8  20    10943.21    11140.63    618.40 o 
  -2  -7  20     2044.81     1673.41    336.72 o 
  -1  -7  20      326.89      371.53    197.82 o 
   0  -7  20     3090.56     3194.18    259.34 o 
   1  -7  20     5219.65     5711.64    436.28 o 
   2  -7  20      338.55      118.66    139.87 o 
  -3  -6  20    10236.14    10578.08    692.87 o 
  -2  -6  20     2583.58     2971.89    393.22 o 
  -1  -6  20        3.05       15.81    123.19 o 
   0  -6  20      891.46      801.43    162.86 o 
   1  -6  20      604.54      457.20    140.45 o 
   2  -6  20     2017.94     2053.84    306.45 o 
   3  -6  20     1153.94     1179.01    260.47 o 
  -4  -5  20      127.93      324.74    204.79 o 
  -3  -5  20    20426.32    21097.07    961.60 o 
  -2  -5  20     1532.98     1434.63    292.69 o 
  -1  -5  20     1912.23     2001.14    268.41 o 
   0  -5  20    11393.59    11288.02    423.25 o 
   1  -5  20    16924.15    16447.02    526.67 o 
   2  -5  20      527.39      548.63    178.40 o 
   3  -5  20     1974.02     1950.72    310.50 o 
   4  -5  20    17088.42    16283.57    775.76 o 
  -4  -4  20     4515.58     5110.40    502.33 o 
  -3  -4  20     1819.96     2104.19    353.88 o 
  -2  -4  20      126.78       30.92    149.91 o 
  -1  -4  20    29398.93    30066.52    694.83 o 
   0  -4  20     2297.66     2165.54    340.93 o 
   1  -4  20       70.61      -69.95     75.26 o 
   2  -4  20    16780.56    16517.50    713.75 o 
   3  -4  20       13.74      -30.11    120.93 o 
   4  -4  20      830.63      842.13    219.68 o 
  -5  -3  20     3509.26     3125.52    427.22 o 
  -4  -3  20     1097.30     1404.68    310.66 o 
  -3  -3  20      479.40      513.18    206.73 o 
  -2  -3  20      689.75      596.84    125.19 o 
  -1  -3  20      162.27       46.42     81.36 o 
   0  -3  20     1138.53     1169.79    161.84 o 
   1  -3  20     4337.20     5296.18    287.53 o 
   2  -3  20       49.72       61.52    111.54 o 
   3  -3  20     1610.90     1715.99    276.50 o 
   4  -3  20      112.25      173.86    136.31 o 
  -5  -2  20     5132.40     4544.93    471.09 o 
  -4  -2  20     3883.38     4488.76    462.51 o 
  -3  -2  20     2397.64     2870.23    362.79 o 
  -2  -2  20     9947.69     9579.34    352.19 o 
  -1  -2  20       46.63       18.09     75.85 o 
   0  -2  20    30507.40    29174.50    665.61 o 
   1  -2  20      170.11      102.50     87.64 o 
   2  -2  20     4508.62     4335.78    365.05 o 
   3  -2  20    19178.67    20057.13    786.93 o 
   4  -2  20      976.90      974.87    217.57 o 
  -5  -1  20    16544.43    17056.41    846.50 o 
  -4  -1  20      908.94      587.00    208.67 o 
  -3  -1  20     3013.60     2634.04    344.49 o 
  -2  -1  20    44662.23    42010.14    816.39 o 
  -1  -1  20      356.90      426.58    108.58 o 
   0  -1  20     1757.08     1767.65    180.74 o 
   1  -1  20    14725.45    14130.26    471.98 o 
   2  -1  20    15855.19    16024.56    679.60 o 
   3  -1  20      500.73      567.41    184.06 o 
   4  -1  20     2601.69     2349.61    305.15 o 
  -5   0  20       50.37       51.80    135.98 o 
  -4   0  20     6793.38     6222.88    474.81 o 
  -3   0  20     1493.20     1275.50    256.10 o 
  -2   0  20     2054.15     1973.15    182.49 o 
  -1   0  20       39.99       -2.13    133.56 o 
   0   0  20    10427.00    10047.05    512.93 o 
   1   0  20     1292.34     1359.21    232.63 o 
   2   0  20     1264.88     1859.58    274.56 o 
   3   0  20      157.89      194.75    146.83 o 
   4   0  20      396.43      190.22    143.75 o 
  -5   1  20       75.63       64.27    151.20 o 
  -4   1  20      306.27      478.21    190.54 o 
  -3   1  20     1473.78     1727.18    382.37 o 
  -2   1  20     1440.39     1322.09    306.61 o 
  -1   1  20     2364.24     2250.93    193.47 o 
   0   1  20      399.24      307.50    135.58 o 
   1   1  20    16965.63    17040.58    495.21 o 
   2   1  20     5307.42     6533.05    431.42 o 
   3   1  20      559.12      672.96    193.29 o 
   4   1  20     4548.32     4238.97    404.71 o 
  -5   2  20      221.66      349.35    181.96 o 
  -4   2  20     6950.13     6983.25    488.89 o 
  -3   2  20     4714.25     4729.30    406.58 o 
  -2   2  20     2352.46     2330.42    201.35 o 
  -1   2  20    10132.25     9973.32    363.43 o 
   0   2  20     1094.77     1571.26    245.42 o 
   1   2  20    16874.21    15968.22    684.29 o 
   2   2  20      381.91      560.45    183.74 o 
   3   2  20     1789.49     1881.27    297.87 o 
  -5   3  20       23.72       47.27    151.69 o 
  -4   3  20    13092.27    13835.38    694.16 o 
  -3   3  20       64.68      113.68    112.35 o 
  -2   3  20       27.40       71.72    110.57 o 
  -1   3  20     8192.52     8069.99    472.54 o 
   0   3  20      791.51      649.16    192.81 o 
   1   3  20      534.99      670.21    190.54 o 
   2   3  20     1368.76     1656.09    280.39 o 
   3   3  20    10840.78    12109.36    632.65 o 
  -3   4  20     1023.03     1346.08    245.09 o 
  -2   4  20     3333.02     3133.29    335.59 o 
  -1   4  20     3669.38     3917.30    373.47 o 
   0   4  20     1704.56     1984.39    292.69 o 
   1   4  20     3897.06     3708.96    377.19 o 
   2   4  20      702.65      789.84    215.15 o 
  -3   5  20      648.01      888.75    215.31 o 
  -2   5  20      852.48      860.58    212.56 o 
  -1   5  20     1137.23      922.26    233.12 o 
   0   5  20     4473.07     4822.24    429.97 o 
   1   5  20      185.55      278.77    155.09 o 
  -2   6  20     2963.22     3268.95    374.44 o 
  -1   6  20    10065.26    10021.52    581.65 o 
  -2  -7  21       12.59       66.86    153.31 o 
  -1  -7  21      146.95      147.80    158.65 o 
   0  -7  21    10308.88     9818.69    417.35 o 
   1  -7  21      510.34      950.11    239.59 o 
   2  -7  21      890.91      723.14    229.88 o 
  -3  -6  21      505.54      482.09    223.89 o 
  -2  -6  21       39.76     -103.61    144.56 o 
  -1  -6  21     2446.44     2525.00    231.61 o 
   0  -6  21     8632.63     8749.40    386.04 o 
   1  -6  21     1054.37     1058.93    328.79 o 
   2  -6  21     7714.19     6865.72    486.30 o 
   3  -6  21     3565.74     3501.91    404.39 o 
  -3  -5  21     1279.56     1395.78    322.15 o 
  -2  -5  21      665.52      832.41    250.60 o 
  -1  -5  21     1526.11     1741.35    198.41 o 
   0  -5  21      144.88        7.72     85.35 o 
   1  -5  21     3632.06     3685.40    273.97 o 
   2  -5  21        5.19      -23.64    128.54 o 
   3  -5  21     5177.76     4836.00    443.89 o 
  -4  -4  21     5063.38     5509.45    530.50 o 
  -3  -4  21     3155.01     3120.67    418.64 o 
  -2  -4  21     4116.75     3691.64    419.93 o 
  -1  -4  21    15606.97    15779.36    707.76 o 
   0  -4  21     7036.51     6716.69    325.19 o 
   1  -4  21       22.06      125.67     96.32 o 
   2  -4  21      448.84      436.12    161.72 o 
   3  -4  21    19025.90    19920.98    828.85 o 
  -4  -3  21      195.34      323.61    191.35 o 
  -3  -3  21     2041.81     2445.28    362.95 o 
  -2  -3  21    29100.65    25590.53   1015.51 o 
  -1  -3  21     3076.94     2427.11    425.84 o 
   0  -3  21      851.73      845.16    143.55 o 
   1  -3  21    13252.78    14001.50    475.31 o 
   2  -3  21        2.62       32.22    103.77 o 
   3  -3  21      441.89      600.76    183.74 o 
   4  -3  21     1646.12     1889.53    309.36 o 
  -4  -2  21     2230.50     2026.32    354.85 o 
  -3  -2  21      117.13      299.65    183.25 o 
  -2  -2  21      248.47      146.11     96.40 o 
  -1  -2  21     1659.37     1460.74    173.36 o 
   0  -2  21     1749.73     1891.50    290.50 o 
   1  -2  21     1398.55     1522.73    186.93 o 
   2  -2  21     1920.62     1873.82    273.42 o 
   3  -2  21      845.02      525.48    172.08 o 
   4  -2  21      224.33      223.56    140.52 o 
  -5  -1  21     1863.35     2307.35    371.85 o 
  -4  -1  21     3083.91     3332.25    411.19 o 
  -3  -1  21    13621.80    13650.02    710.35 o 
  -2  -1  21      946.96      767.86    134.73 o 
  -1  -1  21     9552.62     8794.13    347.79 o 
   0  -1  21     3509.66     3456.03    237.35 o 
   1  -1  21     3027.92     3120.34    235.81 o 
   2  -1  21    20264.24    21232.73    808.29 o 
   3  -1  21      269.07      213.11    153.31 o 
   4  -1  21     4738.60     3864.53    378.16 o 
  -5   0  21      979.26     1163.79    285.73 o 
  -4   0  21     8693.21     7883.01    562.88 o 
  -3   0  21    26037.87    26336.50   1010.00 o 
  -2   0  21     4790.76     4241.30    248.94 o 
  -1   0  21     4201.95     4001.79    248.09 o 
   0   0  21    22774.35    22280.33    576.62 o 
   1   0  21     9791.23     9614.33    373.50 o 
   2   0  21       16.22       68.96    125.95 o 
   3   0  21      589.65      518.68    173.70 o 
  -5   1  21     1442.37     1938.90    339.96 o 
  -4   1  21     6228.39     7587.41    543.61 o 
  -3   1  21      177.08      251.82    104.23 o 
  -2   1  21      496.20      588.87    125.61 o 
  -1   1  21     9209.83     8538.94    482.01 o 
   0   1  21      922.84      731.70    136.91 o 
   1   1  21     1542.38     1558.19    183.82 o 
   2   1  21     1532.50     1226.44    236.19 o 
   3   1  21      686.27      760.70    209.80 o 
  -4   2  21       94.64      265.01    163.34 o 
  -3   2  21     3634.42     3607.85    244.52 o 
  -2   2  21     2066.34     2229.55    201.69 o 
  -1   2  21        7.69       20.87     92.44 o 
   0   2  21    12558.70    12244.69    588.62 o 
   1   2  21     1784.96     1550.05    258.53 o 
   2   2  21      479.07      578.58    191.19 o 
   3   2  21     5564.69     5995.91    452.79 o 
  -4   3  21     2451.45     2875.73    368.78 o 
  -3   3  21     4083.17     3980.76    353.07 o 
  -2   3  21     5229.99     5270.83    387.39 o 
  -1   3  21      346.81       95.03    135.82 o 
   0   3  21    17879.52    18415.77    753.58 o 
   1   3  21     2247.63     2845.30    334.13 o 
   2   3  21     1421.05     1692.19    285.40 o 
  -3   4  21      838.08     1004.66    220.33 o 
  -2   4  21     6585.97     6777.82    463.15 o 
  -1   4  21     1999.76     2122.80    306.13 o 
   0   4  21      251.38       19.26    120.12 o 
   1   4  21     1454.68     1743.02    287.99 o 
  -2   5  21     2263.81     2082.49    312.12 o 
  -1   5  21       16.14     -160.51    107.01 o 
   0   5  21      208.16      228.26    161.08 o 
   0  -7  22      937.80     1040.14    251.89 o 
   1  -7  22     6217.10     6101.95    469.14 o 
  -2  -6  22       45.12      129.02    164.31 o 
  -1  -6  22    17200.82    17990.82    879.52 o 
   0  -6  22      281.14      271.91    120.39 o 
   1  -6  22        3.80        1.68     90.74 o 
   2  -6  22     4233.80     4107.36    416.37 o 
  -3  -5  22      666.34      986.69    275.04 o 
  -2  -5  22     5679.70     5578.73    517.22 o 
  -1  -5  22     7135.71     6796.25    333.68 o 
   0  -5  22      348.04      403.41    126.18 o 
   1  -5  22     4639.54     4124.31    451.74 o 
   2  -5  22    10303.53     9006.50    552.52 o 
   3  -5  22      364.92      250.92    163.67 o 
  -3  -4  22      187.70      -71.39    141.97 o 
  -2  -4  22     1548.65     1862.01    332.03 o 
  -1  -4  22      174.31      112.53     93.39 o 
   0  -4  22       39.36      118.06     98.40 o 
   1  -4  22      182.21      198.77    100.73 o 
   2  -4  22     9940.99    10053.41    576.47 o 
   3  -4  22     4171.16     4697.59    440.49 o 
  -4  -3  22     1205.87     1319.85    306.45 o 
  -3  -3  22     5286.76     4792.46    480.48 o 
  -2  -3  22     1887.02     2156.48    348.38 o 
  -1  -3  22     7861.32     7465.87    338.09 o 
   0  -3  22     2250.44     2415.07    268.49 o 
   1  -3  22     1007.34     1258.85    226.72 o 
   2  -3  22    16720.09    17641.31    766.04 o 
   3  -3  22       70.57      -55.69    101.83 o 
  -4  -2  22       76.49       82.08    150.72 o 
  -3  -2  22    20230.23    19659.86    905.10 o 
  -2  -2  22       23.41      -45.15     73.90 o 
  -1  -2  22      270.58      230.59    103.14 o 
   0  -2  22    17201.40    16637.52    506.64 o 
   1  -2  22      565.61      544.39    113.70 o 
   2  -2  22      791.67     1123.32    226.15 o 
   3  -2  22     1305.26     1205.24    247.20 o 
  -4  -1  22      246.48      571.46    209.80 o 
  -3  -1  22      399.79      424.46    188.92 o 
  -2  -1  22      189.36      175.51     91.54 o 
  -1  -1  22     3050.50     2972.12    228.22 o 
   0  -1  22     2238.39     2467.09    217.61 o 
   1  -1  22       90.92      166.06     97.06 o 
   2  -1  22      767.07      992.03    217.25 o 
   3  -1  22       11.60       22.68     80.79 o 
  -4   0  22     5856.47     6103.57    500.06 o 
  -3   0  22      236.02      461.05    193.78 o 
  -2   0  22     5907.15     5399.24    320.13 o 
  -1   0  22      455.21      429.32    344.09 o 
   0   0  22     6528.68     5946.14    587.89 o 
   1   0  22     5239.08     5324.54    286.01 o 
   2   0  22      619.01      481.45    170.30 o 
   3   0  22     6206.91     6666.12    475.13 o 
  -4   1  22    16228.05    15864.77    800.04 o 
  -3   1  22     1632.83     1585.40    251.49 o 
  -2   1  22     4058.07     4319.42    391.92 o 
  -1   1  22     4195.77     3672.15    245.82 o 
   0   1  22    14195.90    14744.44    470.41 o 
   1   1  22      104.47      213.39     99.35 o 
   2   1  22     2138.40     2352.84    314.38 o 
   3   1  22    19952.41    21705.76    870.46 o 
  -4   2  22       58.38      -21.21    150.07 o 
  -3   2  22      171.79       22.95    235.22 o 
  -2   2  22    10985.70    11240.62    411.85 o 
  -1   2  22      107.76      105.71    126.59 o 
   0   2  22     2164.79     2242.28    299.97 o 
   1   2  22     1860.01     2570.42    322.48 o 
   2   2  22     1089.25     1729.42    287.51 o 
  -3   3  22     1959.12     2230.62    293.66 o 
  -2   3  22     2376.26     2516.51    312.28 o 
  -1   3  22     8128.39     8332.89    498.61 o 
   0   3  22     1984.80     1952.66    297.87 o 
   1   3  22       19.71       60.38    128.38 o 
  -3   4  22     5274.65     6329.56    453.12 o 
  -2   4  22      303.13      199.60    159.13 o 
  -1   4  22     8587.91     8731.13    533.25 o 
   0   4  22      973.11      726.87    210.61 o 
  -1  -6  23      134.06      424.79    215.63 o 
   0  -6  23     3377.79     3110.05    270.00 o 
   1  -6  23     7161.07     7619.95    392.55 o 
  -2  -5  23    11462.88    12909.72    766.53 o 
  -1  -5  23     2291.86     2542.30    238.46 o 
   0  -5  23     1514.06     1702.70    209.19 o 
   1  -5  23     2631.02     3001.34    266.74 o 
   2  -5  23    10046.17    11234.53    633.94 o 
  -3  -4  23     4952.64     4746.97    510.75 o 
  -2  -4  23     2857.42     2769.05    399.53 o 
  -1  -4  23       86.44      202.37    107.13 o 
   0  -4  23     5308.59     4909.72    511.23 o 
   1  -4  23     4492.78     4239.32    465.91 o 
   2  -4  23       35.70      134.20    135.98 o 
  -3  -3  23     1072.65     1181.76    289.94 o 
  -2  -3  23     1420.67     1773.78    331.70 o 
  -1  -3  23      190.22      286.56    104.36 o 
   0  -3  23      163.65      144.06     99.95 o 
   1  -3  23     5203.07     5547.96    320.82 o 
   2  -3  23       18.75      140.84    127.73 o 
   3  -3  23      321.45       43.71    139.87 o 
  -4  -2  23     6680.32     5733.01    538.75 o 
  -3  -2  23     6120.29     5101.17    496.18 o 
  -2  -2  23     6791.65     7626.33    618.89 o 
  -1  -2  23      538.54      428.52    125.01 o 
   0  -2  23      432.28      532.21    126.65 o 
   1  -2  23    12579.28    12702.95    370.17 o 
   2  -2  23     1262.35      788.06    207.54 o 
   3  -2  23     2760.34     2612.99    353.40 o 
  -4  -1  23    17674.63    17339.88    884.70 o 
  -3  -1  23     1029.70     1379.91    301.59 o 
  -2  -1  23      608.84      399.34    113.50 o 
  -1  -1  23     9939.07     9759.99    383.47 o 
   0  -1  23      592.83      804.46    142.88 o 
   1  -1  23      715.23      829.17    234.49 o 
   2  -1  23     1608.48     1486.59    264.04 o 
   3  -1  23     7737.87     8264.06    471.98 o 
  -4   0  23      187.11      109.76    163.83 o 
  -3   0  23      515.37      693.03    238.13 o 
  -2   0  23     5109.56     5127.41    289.01 o 
  -1   0  23     2796.87     2556.16    220.35 o 
   0   0  23     1421.30     1263.28    175.47 o 
   1   0  23     1483.68     1505.65    191.51 o 
   2   0  23       18.22      149.42    142.78 o 
  -4   1  23      333.22       63.78    165.93 o 
  -3   1  23      819.58     1155.54    273.10 o 
  -2   1  23     1357.20     1314.48    260.72 o 
  -1   1  23     4351.56     4430.29    387.72 o 
   0   1  23    11315.98    11382.87    419.04 o 
   1   1  23       82.94     -158.08    105.39 o 
   2   1  23     7190.69     7125.23    484.36 o 
  -3   2  23     4092.59     3481.74    671.58 o 
  -2   2  23     5043.84     4617.32    283.39 o 
  -1   2  23    13787.43    13542.04    644.47 o 
   0   2  23      744.43      549.76    187.30 o 
   1   2  23      150.62       53.10    124.49 o 
  -3   3  23    13462.40    13523.75    634.59 o 
  -2   3  23       87.57       46.30    131.61 o 
  -1   3  23      225.16      196.04    148.45 o 
   0   3  23     1608.50     1842.26    293.82 o 
  -1  -5  24     1209.54     1211.46    188.60 o 
   0  -5  24     1945.33     2863.78    262.59 o 
   1  -5  24    10001.68    10648.86    651.51 o 
  -2  -4  24     1883.25     1908.31    357.44 o 
  -1  -4  24     3634.16     3281.98    585.14 o 
   0  -4  24     2510.27     2382.13    239.70 o 
   1  -4  24    10813.38    10345.10    952.86 o 
  -3  -3  24     2121.69     2114.22    375.57 o 
  -2  -3  24      364.75       76.41    165.29 o 
  -1  -3  24     6464.17     6375.14    330.63 o 
   0  -3  24     4745.44     4868.97    308.61 o 
   1  -3  24      128.88      372.10    115.17 o 
   2  -3  24      260.52      336.07    175.16 o 
  -3  -2  24     1576.93     1385.25    301.59 o 
  -2  -2  24       71.95       97.95    100.08 o 
  -1  -2  24        1.46       67.00     87.24 o 
   0  -2  24    11536.87    11300.28    429.12 o 
   1  -2  24     1011.51     1047.85    136.97 o 
   2  -2  24       39.49        8.26    110.73 o 
  -3  -1  24     5124.95     5441.62    512.04 o 
  -2  -1  24     3799.43     3771.17    262.56 o 
  -1  -1  24      611.32      621.79    138.17 o 
   0  -1  24    11779.62    11601.84    581.01 o 
   1  -1  24      593.87      303.65    270.83 o 
   2  -1  24     7591.00     7649.41    515.28 o 
  -3   0  24      863.71      824.64    258.37 o 
  -2   0  24    11938.43    12035.26    435.87 o 
  -1   0  24     1446.61     1550.97    189.99 o 
   0   0  24       14.62      114.56    168.68 o 
   1   0  24     1680.99     1866.29    259.02 o 
   2   0  24     7290.07     8049.27    527.42 o 
  -3   1  24     2242.68     2945.34    391.60 o 
  -2   1  24     2454.80     2451.39    227.20 o 
  -1   1  24      487.46      396.84    207.70 o 
   0   1  24      535.48      534.76    128.98 o 
   1   1  24       36.89     -149.34     99.56 o 
  -2   2  24     7808.70     8616.19    514.31 o 
  -1   2  24     3821.81     4325.90    399.53 o 
   0   2  24      823.10      599.30    204.95 o 
  -1  -4  25     5990.56     5754.92    333.56 o 
   0  -4  25    11748.05    11612.62    466.73 o 
  -2  -3  25     5200.09     5399.85    527.91 o 
  -1  -3  25      979.38     1228.33    180.83 o 
   0  -3  25     9755.29     9599.80    418.27 o 
   1  -3  25     1258.19     1316.46    362.87 o 
  -2  -2  25     6029.09     6073.13    537.95 o 
  -1  -2  25     1087.87      877.40    157.72 o 
   0  -2  25      104.47      161.11     80.32 o 
   1  -2  25     2493.34     3020.66    268.63 o 
  -2  -1  25      768.87      884.89    160.74 o 
  -1  -1  25     2993.59     3055.79    247.98 o 
   0  -1  25       19.28       91.63    157.84 o 
   1  -1  25      232.29      309.67    114.69 o 
  -2   0  25     3776.65     3588.07    264.21 o 
  -1   0  25     7471.48     7960.95    486.63 o 
   0   0  25     1117.13     1479.12    196.61 o 
   1   0  25    10176.95    10856.85    608.53 o 
  -2   1  25     2982.70     3199.86    340.12 o 
  -1   1  25     1183.26     1168.37    220.33 o 
   0   1  25      979.25     1315.80    269.38 o 
                                                 
